# Supplementary material for: Tracking COVID-19 urban activity changes in the Middle East from nighttime lights
Source: Sci Rep. 2022 May 16;12:8096. doi: 10.1038/s41598-022-12211-7 (PMC9109745; doi:10.1038/s41598-022-12211-7)
Supplement: Supplementary file 2 — Supplementary Information 2. [file 41598_2022_12211_MOESM2_ESM.csv]

	Cntry_ISO	SITE	trendperchange	seasonperchange	trendchange	seasonchange	trendmean	seasonmean	remaindermean	eFUA_name	Cntry_name	FUA_area	LON	LAT	numcits
1	AFG	402352	-7.12367738751831	0	-0.870971666666668	0	12.2264333333333	0	0.295532011111111	Kabul	Afghanistan	707	65.2160034	33.6769981	13
2	AFG	402420	-25.7974903929858	0	-0.446986666666667	0	1.732675	0	0.317897692592593	Bagram	Afghanistan	35	65.2160034	33.6769981	13
3	ALB	800786	6.92023998254199	0	0.603046666666666	0.436855	8.714245	0	0.312654199074074	Elbasan	Albania	73	20.0680008	41.1430016	1
4	ARE	78400918	8.53617592525454	0	4.828605	8.14937833333333	56.5663716666667	0	6.6214567	Khor Fakkan	UnitedArabEmirates	49	54.1629982	23.5489998	6
5	ARM	5100006	4.68990221096794	0	0.119275	0	2.54323	0	0.103191814814815	Gyumri	Armenia	74	44.5629997	40.5340004	2
6	ARM	5100197	-3.13884563547624	0	-0.0599700000000001	0.0411250000000001	1.910575	0	0.108308333333333	Vanadzor	Armenia	41	44.5629997	40.5340004	2
7	AZE	3100200	5.97065963411469	0	0.467065	-0.0395199999999996	7.82267	0.0395199999999996	0.430631122222222	Ganja	Azerbaijan	182	47.3950005	40.4300003	6
8	AZE	3100655	19.3178984702374	0	0.610755	0.0673683333333333	3.16160166666667	0.07568	0.11431012962963	Barda	Azerbaijan	96	47.3950005	40.4300003	6
9	AZE	3100362	-13.7447288427594	0	-0.357286666666667	0	2.599445	0	0.774869740740741	Sheki	Azerbaijan	42	47.3950005	40.4300003	6
10	BGR	10000368	7.95058016329337	0	1.242785	0	15.631375	0	0.864527833333334	Plovdiv	Bulgaria	262	25.2310009	42.7610016	6
11	BGR	10000518	-8.60627483846551	0	-0.806455000000001	-0.0810499999999994	9.37054666666667	0.0810499999999994	0.276132895061728	Ruse	Bulgaria	120	25.2310009	42.7610016	6
12	BGR	10000661	20.8868588235162	0	2.17687333333333	0	10.422215	0	0.295122422839506	Stara Zagora	Bulgaria	199	25.2310009	42.7610016	6
13	BGR	10000797	-6.25681601941023	0	-0.454293333333333	0.684800833333334	7.260775	0.0336241666666668	0.361326	Burgas	Bulgaria	269	25.2310009	42.7610016	6
14	BGR	10000015	10.8632587914239	0	1.73068333333333	-0.0760849999999991	15.93153	0.0760849999999991	0.440134333333333	Sofia	Bulgaria	1352	25.2310009	42.7610016	6
15	CYP	19600042	-9.54222684685842	0	-1.95681666666666	0.844416666666664	20.5069183333333	0.150165000000001	1.02516260740741	Limassol	Cyprus	166	33.2190018	35.0429993	3
16	CYP	19600386	-18.5602679534716	0	-3.26144833333333	0.389798333333331	17.572205	0.339546666666667	0.648447292592593	Larnaca	Cyprus	120	33.2190018	35.0429993	3
17	EGY	81800393	4.4191543606161	0	0.941381666666668	0.944696666666665	21.3023033333333	0	2.57847981481481	Idku	Egypt	34	29.8719997	26.4939995	77
18	EGY	81805928	2.41533663970174	0	0.164421666666667	0	6.80740166666667	0	0.86681697037037	Nazlet Imran Khamis	Egypt	16	29.8719997	26.4939995	77
19	EGY	81806262	-2.92841952252552	0	-0.599678333333333	0	20.4778833333333	0	1.39021861481481	Al Arish	Egypt	55	29.8719997	26.4939995	77
20	EGY	81806273	9.36373023677728	0	0.380556666666666	0	4.06415666666667	0	1.100785	Faris	Egypt	100	29.8719997	26.4939995	77
21	EGY	81806284	-0.494632152846575	0	-0.0600699999999996	0.0729216666666659	12.1443783333333	0	1.46906913703704	Gaza	Egypt	25	29.8719997	26.4939995	77
22	EGY	81804890	-16.5837490880417	0	-0.750121666666666	0.673816666666667	4.52323333333333	0	0.762063096296296	Atmeeda	Egypt	13	29.8719997	26.4939995	77
23	EGY	81805104	-29.2166193616785	0	-6.11429	0	20.9274383333333	0	1.66533931851852	Zayyan	Egypt	72	29.8719997	26.4939995	77
24	GEO	26800826	3.77632193437509	0	0.93543	-0.713020833333331	24.7709283333333	0.713020833333331	0.911464259259259	Tbilisi	Georgia	321	43.5180016	42.1759987	5
25	GEO	26800548	-24.4849705897608	0	-6.36491666666667	-0.0903849999999977	25.9951983333333	0.0903849999999977	1.31838222222222	Batumi	Georgia	63	43.5180016	42.1759987	5
26	GRC	30001075	-7.34041909434194	0	-0.64897	0.0202066666666667	8.84104833333333	0.121445	0.53894122962963	Xanthi	Greece	164	21.7660007	39.6660004	10
27	GRC	30000959	6.38289260178302	0	2.152485	-0.141786666666668	33.72272	0.269566666666666	0.518943818518518	Athens	Greece	2246	21.7660007	39.6660004	10
28	GRC	30001189	-3.97457003529515	0	-0.424913333333334	-0.251555	10.6908	0.251555	0.41697502962963	Chania	Greece	203	21.7660007	39.6660004	10
29	GRC	30000552	5.51361194509879	0	1.36918	-0.376745	24.8327233333333	0.376745	0.597091814814815	Thessaloniki	Greece	1107	21.7660007	39.6660004	10
30	GRC	30000249	1.89315585526189	0	0.34793333333333	0	18.3784833333333	0	0.50498017037037	Patras	Greece	321	21.7660007	39.6660004	10
31	GRC	30000829	6.91654316194765	0	0.619991666666667	0	8.963895	0	0.304332577777778	Chalkida	Greece	240	21.7660007	39.6660004	10
32	GRC	30001298	-0.95060001284213	0	-0.106591666666667	0.0163916666666672	11.2130933333333	0.156715	0.316063166666667	Heraklion	Greece	278	21.7660007	39.6660004	10
33	GRC	30000693	3.54668150246923	0	0.580443333333335	0	16.365815	0	0.654146344444444	Volos	Greece	211	21.7660007	39.6660004	10
34	GRC	30000069	5.46165002899585	0	0.933636666666668	0.381894999999999	17.0944066666667	0.0317983333333336	0.618260240740741	Ioannina	Greece	185	21.7660007	39.6660004	10
35	HUN	34801080	3.82538631170528	0	0.295795	0.390241666666666	7.73242166666667	0.0341366666666669	0.325710518518519	Szeged	Hungary	677	19.1340008	47.0699997	1
36	IND	35601687	-25.0161201033207	0	-0.329123333333333	0	1.315645	0	0.156496111111111	Salaya	India	6	78.5	21	10
37	IND	35601196	-0.628755189313168	0	-0.0682983333333329	0.533681666666666	10.8624683333333	0	0.354068481481482	Bhuj	India	70	78.5	21	10
38	IND	35601597	2.01063192363467	0	0.0935666666666668	0	4.653595	0	0.29171402962963	Mundra	India	45	78.5	21	10
39	IND	35600414	-14.1889494876711	0	-0.685266666666667	0.05457	4.82958	0	0.263717222222222	Dwarka	India	14	78.5	21	10
40	IND	35602165	23.828554236625	0	1.23026666666667	0.442006666666666	5.16299333333333	0	0.244314172839506	Porbandar	India	114	78.5	21	10
41	IRN	36403764	-9.02501211543292	0	-1.19062833333333	0.0952283333333357	13.19254	0.0935316666666655	0.590057507407407	Nahavand	Iran	30	54.3009987	32.5649986	157
42	IRN	36403803	-22.8325503833073	0	-4.665305	0.36711	20.4326933333333	0.0381466666666661	1.50698167407407	Khorramdarreh	Iran	28	54.3009987	32.5649986	157
43	IRN	36400967	5.1754888972909	0	1.28147166666667	0	24.7603983333333	0	0.569587674074074	Tabriz	Iran	892	54.3009987	32.5649986	157
44	IRN	36400703	-35.9822250841235	0	-5.73694	0	15.9438166666667	0	1.52985188148148	Piranshahr	Iran	30	54.3009987	32.5649986	157
45	IRN	36402017	-6.87530084290455	0	-1.67330166666667	1.7416275	24.3378683333333	0.436654166666667	1.03384385185185	Saqqez	Iran	30	54.3009987	32.5649986	157
46	IRN	36400417	1.03103415385798	0	0.192951666666669	0.706560833333333	18.7143816666667	0.351157499999999	0.747388458333333	Urmia	Iran	327	54.3009987	32.5649986	157
47	IRN	36400838	-13.5171579814054	0	-2.243415	0.864783333333335	16.596795	0.279121666666665	1.05161882222222	Naqadeh	Iran	36	54.3009987	32.5649986	157
48	IRN	36402240	-36.7637350546468	0	-6.03946	0	16.427765	0	2.81698451481481	Sarpol-e Zahab	Iran	29	54.3009987	32.5649986	157
49	IRN	36402092	-10.4182383284436	0	-1.28778333333333	-0.173858333333333	12.360855	0.173858333333333	0.70050137962963	Shahindezh	Iran	27	54.3009987	32.5649986	157
50	IRN	36401306	-4.22775181791238	0	-0.870426666666663	0.798553333333331	20.588405	0.381241666666668	0.849117625925926	Mahabad	Iran	64	54.3009987	32.5649986	157
51	IRN	36401407	-6.39622105942095	0	-0.926888333333334	2.3442425	14.4911866666667	0.308120833333333	0.600372638888889	Bonab	Iran	52	54.3009987	32.5649986	157
52	IRN	36401505	-6.22122198611463	0	-0.810088333333335	2.6291775	13.02137	0.2486025	0.828109685185185	Malekan	Iran	29	54.3009987	32.5649986	157
53	IRN	36401861	-2.87039254235117	0	-0.627323333333333	0.520133333333334	21.8549666666667	0	1.57122462592593	بوکان	Iran	51	54.3009987	32.5649986	157
54	IRN	36405148	7.49160753506296	0	3.56345666666667	11.9271433333333	47.5659816666667	1.319775	3.25193664444444	Dehdasht	Iran	13	54.3009987	32.5649986	157
55	IRN	36405185	1.48052022356764	0	0.316556666666667	1.63315666666667	21.3814483333333	0.176594999999999	0.768245985185185	Najafabad	Iran	134	54.3009987	32.5649986	157
56	IRN	36403879	-19.5640849648664	0	-4.56819166666667	3.25263666666667	23.3498866666667	0.178026666666668	0.852247707407407	Khorramabad	Iran	188	54.3009987	32.5649986	157
57	IRN	36403916	-26.1361025062326	0	-4.14191666666667	2.52200833333333	15.8474916666667	0	0.876213822222222	Malayer	Iran	54	54.3009987	32.5649986	157
58	IRN	36403988	0.431518633446261	0	0.0856650000000023	0	19.8519816666667	0	0.51808727037037	Borujerd	Iran	68	54.3009987	32.5649986	157
59	IRN	36404058	-39.9912492414512	0	-6.60217333333333	1.293605	16.509045	0	1.67755293703704	Shush	Iran	23	54.3009987	32.5649986	157
60	IRN	36404092	-8.19560248507859	0	-1.365165	0.125523333333332	16.6572866666667	0.316790000000001	1.25701479259259	Takestan	Iran	36	54.3009987	32.5649986	157
61	IRN	36404128	-0.714619083301695	0	-0.259429999999995	-0.111036666666671	36.3032566666667	0.97653	1.07437982962963	Dezful	Iran	187	54.3009987	32.5649986	157
62	IRN	36401688	-4.10432680400396	0	-0.624198333333334	1.152105	15.2083	0.426845	0.713069303703704	Miandoab	Iran	84	54.3009987	32.5649986	157
63	IRN	36403633	1.70086323114619	0	0.452805000000001	-0.667100833333333	26.62207	0.667100833333333	0.424246666666666	Hamedan	Iran	190	54.3009987	32.5649986	157
64	IRN	36404264	-0.0917301539861642	0	-0.0219500000000004	2.61911833333333	23.9288816666667	0	1.55175823703704	Alvand	Iran	23	54.3009987	32.5649986	157
65	IRN	36404430	-2.42113183899922	0	-0.644963333333333	-0.317318333333333	26.6389183333333	0.317318333333333	0.879257248148148	Arak	Iran	181	54.3009987	32.5649986	157
66	IRN	36402513	-6.35656883202208	0	-1.44320333333333	-0.299571666666665	22.704125	0.299571666666665	1.69537155185185	Tikab	Iran	15	54.3009987	32.5649986	157
67	IRN	36402579	14.0320714347552	0	2.36373166666666	3.02814166666667	16.8452083333333	0	2.28772428518519	Divandarreh	Iran	19	54.3009987	32.5649986	157
68	IRN	36404196	-5.46671131251459	0	-1.46608833333333	1.40823	26.81847	0	1.51462361111111	Qazvin	Iran	157	54.3009987	32.5649986	157
69	IRN	36402830	3.54017470642036	0	0.748711666666665	1.06369666666667	21.1490033333333	0	0.597448907407407	Sanandaj	Iran	142	54.3009987	32.5649986	157
70	IRN	36402889	4.20798701245814	0	1.35190833333333	-0.878621666666666	32.1271983333333	0.878621666666666	0.981784722222222	Ardabil	Iran	242	54.3009987	32.5649986	157
71	IRN	36404397	-11.998960843726	0	-4.972065	-0.995871666666666	41.4374633333333	0.995871666666666	5.38001487777778	Ahwaz	Iran	588	54.3009987	32.5649986	157
72	IRN	36403052	14.9258346461717	0	4.078045	0	27.3220566666667	0	1.60883881851852	Bijar	Iran	19	54.3009987	32.5649986	157
73	IRN	36403155	-7.81654377540176	0	-0.829873333333333	1.84380333333333	10.6168833333333	0.0627633333333328	0.847407896296296	Songhor	Iran	23	54.3009987	32.5649986	157
74	IRN	36403206	-8.83231141321784	0	-0.570356666666667	0.329785	6.457615	0	0.193838777777778	Talesh	Iran	68	54.3009987	32.5649986	157
75	IRN	36403257	-6.31773877473998	0	-1.99311833333334	0.485111666666668	31.54797	0.749818333333334	1.01320217037037	Zanjan	Iran	175	54.3009987	32.5649986	157
76	IRN	36403309	-7.41683345276043	0	-1.36575833333334	5.670995	18.414305	0	2.38256587407407	Kuhdasht	Iran	23	54.3009987	32.5649986	157
77	IRN	36403358	-17.89250314321	0	-2.57677333333333	0.891483333333333	14.4014133333333	0.135403333333333	1.74259142962963	kangavar	Iran	18	54.3009987	32.5649986	157
78	IRN	36403405	-30.4158623831539	0	-6.008755	4.42021666666667	19.7553333333333	0	2.60732823333333	Gheydar	Iran	11	54.3009987	32.5649986	157
79	IRN	36403452	6.15219095508457	0	0.852406666666667	0.24548	13.855335	0.306535	0.87017997037037	Asadabad	Iran	12	54.3009987	32.5649986	157
80	IRN	36402770	2.7891509609041	0	1.00569666666667	0	36.0574483333333	0	1.47813394814815	Ilam	Iran	64	54.3009987	32.5649986	157
81	IRN	36405128	5.99300777975276	0	1.06182833333333	-0.487148333333334	17.7177866666667	0.487148333333334	0.547958583333333	Babol	Iran	211	54.3009987	32.5649986	157
82	IRN	36400081	0.848253018388267	0	0.143866666666664	-0.225716666666663	16.9603483333333	0.226518333333331	1.21611281481482	Salmas	Iran	35	54.3009987	32.5649986	157
83	IRN	36405848	5.8582261663433	0	2.073575	2.823655	35.3959533333333	0.486441666666668	1.26485609259259	Shirvan	Iran	20	54.3009987	32.5649986	157
84	IRN	36405860	-8.20135873816588	0	-1.665255	1.61736166666667	20.3046233333333	0.162265000000001	1.0155345037037	Darab	Iran	26	54.3009987	32.5649986	157
85	IRN	36405872	8.53472774199864	0	2.12156333333333	-0.136208333333332	24.8580083333333	0.136208333333332	1.10128876296296	Shahr-e Babak	Iran	35	54.3009987	32.5649986	157
86	IRN	36405884	-1.46972470707405	0	-0.66816	2.51986	45.461575	0.232665000000004	1.17560258148148	Sabzevar	Iran	43	54.3009987	32.5649986	157
87	IRN	36405896	-7.51489989680012	0	-2.88459833333334	2.85269666666667	38.3850533333333	0	2.67956504444444	Tabas	Iran	30	54.3009987	32.5649986	157
88	IRN	36405908	30.3587622581662	0	12.2050183333333	-0.236257500000001	40.2026216666667	0.236257500000001	1.32249859259259	Quchan	Iran	34	54.3009987	32.5649986	157
89	IRN	36405920	3.86131759098747	0	0.859643333333331	1.05710666666667	22.2629533333333	0.0872899999999994	0.652731533333333	Rafsanjan	Iran	96	54.3009987	32.5649986	157
90	IRN	36405932	6.67017437905407	0	2.22103833333333	1.884545	33.298055	0	1.49525755925926	Sirjan	Iran	114	54.3009987	32.5649986	157
91	IRN	36405944	-39.8826629158282	0	-1.185225	0.60322	2.97178	0	1.36682887037037	Bardaskan	Iran	12	54.3009987	32.5649986	157
92	IRN	36405968	9.61525574505881	0	3.91473166666667	0.0881950000000025	40.713755	0	1.69032758888889	Neyshabur	Iran	81	54.3009987	32.5649986	157
93	IRN	36405980	6.23220392227733	0	1.57254833333333	-0.282728333333331	25.23262	0.282728333333331	1.12489595185185	Zarand	Iran	45	54.3009987	32.5649986	157
94	IRN	36405992	-2.72278267531626	0	-0.617906666666666	5.92821	22.69394	0	1.30352666666667	Chenaran	Iran	34	54.3009987	32.5649986	157
95	IRN	36406004	5.41458850394769	0	2.74133333333334	0	50.628655	0	1.89360912222222	Kashmar	Iran	45	54.3009987	32.5649986	157
96	IRN	36406030	2.93149935771296	0	1.32900666666666	0.585210000000004	45.33539	0.283349999999999	0.783569985185185	Mashhad	Iran	830	54.3009987	32.5649986	157
97	IRN	36406042	1.51304720767896	0	0.534238333333334	-0.40916	35.3087683333333	0.40916	0.668891955555555	Kerman	Iran	279	54.3009987	32.5649986	157
98	IRN	36406054	6.76924399192889	0	1.98475666666667	-0.322428333333335	29.3202116666667	0.322428333333335	0.868328840740741	Torbate Heydariye	Iran	50	54.3009987	32.5649986	157
99	IRN	36406066	12.7925144985012	0	4.89768666666667	0	38.2855666666667	0	1.14325647037037	Bandar Abbas	Iran	281	54.3009987	32.5649986	157
100	IRN	36406078	2.93074545344091	0	3.24671000000001	0	110.78103	0	12.053614662963	Qeshm	Iran	29	54.3009987	32.5649986	157
101	IRN	36404529	13.0033948441029	0	4.76934333333333	-0.610664999999997	36.6776783333333	0.610664999999997	1.61444995185185	Aligudarz	Iran	26	54.3009987	32.5649986	157
102	IRN	36404562	2.03396828010794	0	0.676425000000002	2.09638166666667	33.2564183333333	0	1.81935798518519	Hashtgerd	Iran	47	54.3009987	32.5649986	157
103	IRN	36404595	5.56084525435881	0	2.332725	1.73829166666667	41.9491083333333	0	1.14016763333333	Saveh	Iran	42	54.3009987	32.5649986	157
104	IRN	36404627	4.43633115345519	0	1.49851	0.183239999999994	33.7781366666667	0.327523333333339	1.61621182962963	Masjed Soleyman	Iran	31	54.3009987	32.5649986	157
105	IRN	36402708	-5.13135181229927	0	-0.681068333333334	0	13.2726883333333	0	0.657290292592593	Eslamabad-e Gharb	Iran	47	54.3009987	32.5649986	157
106	IRN	36404820	0.571400231009546	0	0.116171666666666	-0.0920383333333348	20.33105	0.0920383333333348	1.71296883333333	Ramhormoz	Iran	46	54.3009987	32.5649986	157
107	IRN	36403000	-4.02221106281782	0	-1.16139333333333	-0.409323333333337	28.8745	0.698173333333335	0.616980759259259	Kermanshah	Iran	249	54.3009987	32.5649986	157
108	IRN	36404953	4.73943871440705	0	2.36802666666667	3.58690083333333	49.964285	0.986114166666667	1.19929240740741	Qarchak	Iran	144	54.3009987	32.5649986	157
109	IRN	36404978	12.5679296192141	0	2.55751	0.804706666666664	20.3494933333333	0	0.932580462962963	Pardis	Iran	175	54.3009987	32.5649986	157
110	IRN	36405003	4.2165118150362	0	1.04034333333333	1.02872	24.67308	0	0.906602697530864	Pakdasht	Iran	161	54.3009987	32.5649986	157
111	IRN	36405050	-13.99734866547	0	-1.86889333333333	1.95269916666667	13.3517666666667	0.354784166666667	0.37156087037037	Amol	Iran	222	54.3009987	32.5649986	157
112	IRN	36405090	2.75464800489794	0	1.49286	7.17923666666666	54.19422	0.948693333333331	1.96913293333333	Behbahan	Iran	48	54.3009987	32.5649986	157
113	IRN	36403500	-6.80843321669572	0	-1.53613833333333	-0.172290833333335	22.5622883333333	0.3951025	1.79882640740741	Nurabad	Iran	23	54.3009987	32.5649986	157
114	IRN	36405824	7.42124016676652	0	3.751475	3.42073666666667	50.5505133333333	0	1.34116176851852	Bojnurd	Iran	63	54.3009987	32.5649986	157
115	IRN	36405836	7.68651368117759	0	2.66737833333333	1.11889333333334	34.7020566666667	0	1.8633723037037	Esfarayen	Iran	36	54.3009987	32.5649986	157
116	IRN	36405409	-2.11767901404183	0	-0.737808333333334	2.688565	34.8404233333333	0.946361666666661	1.38989408888889	Bagh-e Zahra	Iran	87	54.3009987	32.5649986	157
117	IRN	36405425	5.38320456490456	0	0.871094999999999	0.705094999999998	16.1817183333333	0.348886666666669	0.555080966666667	Shahreza	Iran	95	54.3009987	32.5649986	157
118	IRN	36405221	-16.9434266936309	0	-3.32657666666667	0.196965000000001	19.633435	0	1.63355161111111	Zarrinshahr	Iran	65	54.3009987	32.5649986	157
119	IRN	36405239	-0.473160574752307	0	-0.115984999999998	0.880036666666662	24.51282	0.329093333333336	0.919724303703704	Shahin Shahr	Iran	73	54.3009987	32.5649986	157
120	IRN	36405257	16.2253457039037	0	3.53968166666667	1.050195	21.815755	0	0.849567385185185	Fuladshahr	Iran	54	54.3009987	32.5649986	157
121	IRN	36405291	3.13488807426613	0	0.754944999999999	0.58511	24.08204	0	0.504454787037037	Isfahan	Iran	1031	54.3009987	32.5649986	157
122	IRN	36405325	-9.78839999496555	0	-4.82182	5.80759666666667	49.2605533333333	0	2.37106172222222	Bandar Ganaveh	Iran	26	54.3009987	32.5649986	157
123	IRN	36405376	0.742088543329938	0	0.186364999999999	-0.275828333333333	25.11358	0.275828333333333	1.39403568518519	Baharestan	Iran	29	54.3009987	32.5649986	157
124	IRN	36404845	-3.45425585630402	0	-1.52021	1.51896333333334	44.0097683333333	1.31751833333333	1.01331065555556	Qom	Iran	260	54.3009987	32.5649986	157
125	IRN	36405505	2.38554357320915	0	0.597529999999999	-0.244024166666666	25.04796	0.744964166666666	0.883341333333333	Yasuj	Iran	74	54.3009987	32.5649986	157
126	IRN	36406090	-20.3243702153198	0	-5.57714166666667	4.01563833333333	27.4406616666667	0	2.59923556296296	Qaen	Iran	26	54.3009987	32.5649986	157
127	IRN	36406102	2.2905204395066	0	0.28426	-0.204241666666666	12.41028	0.204241666666666	0.689666307407407	Roudan	Iran	28	54.3009987	32.5649986	157
128	IRN	36406126	0.515540985073675	0	0.113674999999997	0.198325000000001	22.0496533333333	0.188321666666667	1.16864907777778	Jiroft	Iran	61	54.3009987	32.5649986	157
129	IRN	36404686	-1.74995711772082	0	-0.591211666666666	0.986248333333336	33.7843516666667	0	0.855031914814815	Tehran	Iran	3332	54.3009987	32.5649986	157
130	IRN	36406150	4.1849800359565	0	1.67718166666667	-0.0796650000000056	40.0762166666667	0.0796650000000056	2.4557246962963	Sarakhs	Iran	12	54.3009987	32.5649986	157
131	IRN	36406175	-4.0311300625231	0	-1.15174666666667	1.50470333333333	28.57131	0.465186666666668	1.13461954074074	Torbat-e Jam	Iran	39	54.3009987	32.5649986	157
132	IRN	36406187	2.13776221857547	0	0.480476666666664	0.144566666666668	22.4756833333333	0	0.803365674074074	Bam	Iran	85	54.3009987	32.5649986	157
133	IRN	36405618	16.3094157977511	0	3.226355	-0.534856666666666	19.7821616666667	0.534856666666666	1.47364968888889	Abadeh	Iran	47	54.3009987	32.5649986	157
134	IRN	36405634	-8.78141172131179	0	-2.66962	2.9695125	30.4008066666667	0.557980833333335	2.00725500462963	Gonbad-e Qabus	Iran	89	54.3009987	32.5649986	157
135	IRN	36406244	2.91740888573069	0	0.662643333333332	1.39209833333333	22.71342	0.612381666666668	0.853411740740741	Iranshahr	Iran	52	54.3009987	32.5649986	157
136	IRN	36406266	-5.52429599059263	0	-1.78173166666667	0	32.2526466666667	0	6.75050247777778	Chabahar	Iran	48	54.3009987	32.5649986	157
137	IRN	36406277	8.02229649328227	0	1.15126666666667	0	14.3508366666667	0	1.55522266296296	Mehrestan	Iran	6	54.3009987	32.5649986	157
138	IRN	36406288	6.52149369046592	0	1.20819333333333	0.263896666666669	18.5263283333333	0.387775	0.97210882962963	Saravan	Iran	27	54.3009987	32.5649986	157
139	IRN	36405773	3.62627364083709	0	1.3736	-0.522736666666667	37.879105	0.522736666666667	0.781257362962963	Yazd	Iran	381	54.3009987	32.5649986	157
140	IRN	36405109	5.20151341169339	0	1.2266	0.749451666666669	23.5815983333333	0	1.03822390740741	Shahr-e Kord	Iran	91	54.3009987	32.5649986	157
141	IRN	36405799	2.09469550690015	0	0.433571666666666	1.36953583333334	20.6985533333333	0.245010833333332	0.624996351851852	Fasa	Iran	48	54.3009987	32.5649986	157
142	IRN	36405569	-7.84103753347389	0	-1.96344833333334	3.64656666666667	25.04067	0.531213333333334	1.31226244814815	Kazerun	Iran	46	54.3009987	32.5649986	157
143	IRN	36405666	-0.560334214166167	0	-0.187778333333334	1.24497166666666	33.511845	0.738983333333337	0.636700414814815	Shiraz	Iran	578	54.3009987	32.5649986	157
144	IRN	36405682	-1.05228792174622	0	-0.457101666666667	-0.625388333333333	43.43884	0.935648333333333	2.07290648148148	Shahrud	Iran	53	54.3009987	32.5649986	157
145	IRN	36405537	15.2564607027367	0	2.01684333333333	0	13.2196016666667	0	1.1177971962963	Nurabad Mamasani	Iran	21	54.3009987	32.5649986	157
146	IRN	36402645	4.57417443382519	0	1.28871166666667	1.95778833333333	28.173645	0.759466666666668	1.39678925185185	Mianeh	Iran	33	54.3009987	32.5649986	157
147	IRN	36405786	28.8673353409414	0	6.13071333333333	-0.328220833333333	21.237545	0.328220833333333	1.159707	Ashkhaneh	Iran	19	54.3009987	32.5649986	157
148	IRQ	36804024	4.18349001100921	0	1.03841166666667	3.30203333333333	24.82166	0.693856666666665	1.82373062962963	As Samawah	Iraq	118	43.7719994	33.0480003	63
149	IRQ	36801689	-21.2646515852592	0	-2.45194333333333	0.553893333333332	11.5306066666667	0	1.49397701111111	Gaiyara	Iraq	158	43.7719994	33.0480003	63
150	IRQ	36801506	18.6002907397546	0	1.76679666666667	0	9.49875833333333	0	0.549187837037037	Qaryat Arfaylah	Iraq	28	43.7719994	33.0480003	63
151	IRQ	36801408	25.060551684758	0	3.93677	0.817818333333333	15.7090316666667	0	0.825143807407407	Hamam al Alil	Iraq	43	43.7719994	33.0480003	63
152	IRQ	36802093	5.07319518471883	0	2.506135	-0.293791666666667	49.3995383333333	0.293791666666667	4.1756977037037	Ramadi	Iraq	196	43.7719994	33.0480003	63
153	IRQ	36802167	27.1817319105902	0	8.08496333333333	0.123086666666667	29.7441066666667	0.751156666666667	1.85983534074074	Tikrit	Iraq	77	43.7719994	33.0480003	63
154	IRQ	36801084	-3.51802938685861	0	-0.709028333333332	1.90470333333333	20.1541333333333	0.593813333333333	0.855336559259259	Mosul	Iraq	453	43.7719994	33.0480003	63
155	IRQ	36802380	22.8796072717959	0	12.5658883333333	7.12056666666667	54.9217833333333	0	7.01446276666667	Kirkuk	Iraq	367	43.7719994	33.0480003	63
156	IRQ	36802448	17.6590708806047	0	9.12824333333334	3.97954833333333	51.6915266666667	0.451275	3.7535792037037	Fallujah	Iraq	140	43.7719994	33.0480003	63
157	IRQ	36801599	23.5585326880101	0	3.67329	-0.0545100000000001	15.592185	0.0545100000000001	0.701130607407407	Al Khan	Iraq	21	43.7719994	33.0480003	63
158	IRQ	36801862	19.9445106625787	0	6.45475666666666	4.838925	32.363575	0.5056	2.86899994074074	Hīt	Iraq	32	43.7719994	33.0480003	63
159	IRQ	36801942	40.9395903469209	0	9.66013166666667	0	23.5960633333333	0	1.34100019259259	Baiji	Iraq	59	43.7719994	33.0480003	63
160	IRQ	36800082	62.8698845460824	0	3.98870333333333	1.00737166666667	6.34437833333333	0	0.557201111111111	Al Baaj	Iraq	7	43.7719994	33.0480003	63
161	IRQ	36800261	28.3990218029619	0	1.54508333333333	0.311693333333333	5.44062166666667	0.012785	0.322634255555556	Sinjar	Iraq	27	43.7719994	33.0480003	63
162	IRQ	36804398	0.712274792565868	0	0.0150283333333334	0	2.10990666666667	0	0.269511318518519	قضاء الجبايش	Iraq	17	43.7719994	33.0480003	63
163	IRQ	36804431	-20.6396086649536	0	-4.44955666666667	-0.211366666666667	21.5583383333333	0.211366666666667	2.91344625925926	Qalat Saleh	Iraq	18	43.7719994	33.0480003	63
164	IRQ	36802580	10.3749202838876	0	1.93595666666667	0.338268333333335	18.6599666666667	0.514315	1.31526290740741	Tuz Khormato	Iraq	60	43.7719994	33.0480003	63
165	IRQ	36804231	-6.85945041538789	0	-1.722495	7.35782333333334	25.1112683333333	0.557458333333333	2.06389624814815	Al-Shatrah	Iraq	35	43.7719994	33.0480003	63
166	IRQ	36804530	-0.938949346389596	0	-0.654591666666661	0.993475000000004	69.7153333333333	0.427591666666665	4.06047429259259	Az Zubayr	Iraq	56	43.7719994	33.0480003	63
167	IRQ	36803001	17.7121597689662	0	4.199595	1.29460833333333	23.7102366666667	0.704805	1.89437675185185	Al Khalis	Iraq	29	43.7719994	33.0480003	63
168	IRQ	36803053	14.9174164078585	0	3.95843166666667	-0.42717	26.5356383333333	0.42717	1.40493144444444	Baqubah	Iraq	132	43.7719994	33.0480003	63
169	IRQ	36803310	-3.61132366061625	0	-2.36561333333333	5.55142499999999	65.5054366666667	1.55488833333333	2.55747660740741	Sulaymaniyah	Iraq	242	43.7719994	33.0480003	63
170	IRQ	36803591	30.7484075588349	0	7.05171833333333	0.840936666666666	22.933605	0.281358333333333	1.64621093333333	Al-Manathera	Iraq	32	43.7719994	33.0480003	63
171	IRQ	36803678	26.5181648178768	0	5.52711833333333	3.10233666666667	20.8427633333333	0	1.2557243037037	Al Mishkhab	Iraq	32	43.7719994	33.0480003	63
172	IRQ	36803765	40.6455460794013	0	11.104855	8.15169	27.32121	0	1.74514952962963	Ghammas	Iraq	12	43.7719994	33.0480003	63
173	IRQ	36803105	15.8222187977277	0	3.43614	1.73556833333333	21.7171816666667	0	1.78354616296296	Al Musaiyib	Iraq	90	43.7719994	33.0480003	63
174	IRQ	36803842	12.874921029219	0	3.79393666666667	3.91528166666667	29.46765	0.346218333333335	1.44732835925926	Ad Diwaniyah	Iraq	200	43.7719994	33.0480003	63
175	IRQ	36803207	14.4763246836592	0	4.20503333333334	2.57030833333333	29.0476583333333	0.204533333333334	1.1981132037037	Hindiya	Iraq	388	43.7719994	33.0480003	63
176	IRQ	36800704	-5.73203149876746	0	-0.801060000000001	1.96962833333334	13.97515	0.284021666666667	0.857652514814815	Tal Afar	Iraq	76	43.7719994	33.0480003	63
177	ISR	37601085	-3.30947213712394	0	-2.39526333333335	1.78545666666668	72.3759933333333	0	2.44968412592593	Beer Sheva	Israel	218	34.8510017	31.0259991	9
178	ISR	37601308	2.95279172346694	0	1.51949333333333	0.0631999999999984	51.45955	0	2.19538122222222	Modi'in Illit	Israel	54	34.8510017	31.0259991	9
179	ISR	37600084	0.0889283738055351	0	0.0424383333333367	0	47.7219266666667	0	2.339925	Ashkelon	Israel	137	34.8510017	31.0259991	9
180	ISR	37601507	2.49380803920129	0	1.48174833333334	0.564094999999998	59.4170966666667	0.0535083333333333	1.63376894444444	Jerusalem	Israel	197	34.8510017	31.0259991	9
181	ISR	37600419	1.15516319698058	0	0.734201666666671	1.65153666666667	63.5582633333333	0	1.71914222962963	Tel Aviv	Israel	1102	34.8510017	31.0259991	9
182	ISR	37600262	4.79207545033749	0	2.3831	0.772431666666666	49.7300183333333	0	2.68829343333333	Ashdod	Israel	221	34.8510017	31.0259991	9
183	ISR	37600705	0.267721472689306	0	0.107111666666668	2.71298	40.00862	0	1.53494965925926	Netanya	Israel	285	34.8510017	31.0259991	9
184	ISR	37600564	-1.80732802794102	0	-0.658186666666666	0.942285000000002	36.417665	0	1.05122273333333	Haifa	Israel	669	34.8510017	31.0259991	9
185	KAZ	39801865	42.3855851589533	0	6.51587666666667	0	15.37286	0	0.857348662962963	Turkestan	Kazakhstan	80	67.3010025	48.1599998	6
186	KAZ	39802170	-17.1909902138332	0	-0.802443333333334	0.6308275	4.66781333333333	0.104659166666667	0.261308453703704	Saryagash	Kazakhstan	46	67.3010025	48.1599998	6
187	KAZ	39801412	5.04887880725775	0	1.13648166666667	0.380214999999998	22.509585	0	0.917161018518519	Kyzylorda	Kazakhstan	113	67.3010025	48.1599998	6
188	KAZ	39800424	-1.02849407126104	0	-0.255575	0	24.8494383333333	0	1.2726219845679	Aktau	Kazakhstan	131	67.3010025	48.1599998	6
189	KAZ	39801602	-15.6177439287207	0	-0.636518333333333	0.14084	4.07561	0	0.290124548148148	Shieli	Kazakhstan	18	67.3010025	48.1599998	6
190	LBN	42200431	-27.2762824656825	0	-6.94918666666667	-0.560668333333336	25.47703	0.560668333333336	1.02259274814815	Beirut	Lebanon	868	35.8880005	33.9199982	7
191	LBN	42200850	0.282767878711787	0	0.0590533333333312	0	20.8840316666667	0	0.802507166666667	Zahlé	Lebanon	106	35.8880005	33.9199982	7
192	MDA	49800282	4.40250747521377	0	0.352485000000001	0.00183999999999962	8.00646	0	0.813040555555556	Chișinău	Moldova	743	28.5990009	47.1930008	3
193	MDA	49800722	-19.9372349419197	0	-0.573461666666667	0	2.876335	0	0.190213333333333	Tiraspol	Moldova	309	28.5990009	47.1930008	3
194	MDA	49800108	7.78494901572895	0	0.208833333333333	0	2.68252666666667	0	0.169982777777778	Bălți	Moldova	200	28.5990009	47.1930008	3
195	MKD	80700112	8.41968803260749	0	0.55206	0	6.556775	0	0.176171666666667	Gostivar	Macedonia	70	21.698	41.5999985	6
196	MKD	80700285	1.98665838456699	0	0.123508333333334	0	6.21688833333333	0	0.384405555555556	Tetovo	Macedonia	90	21.698	41.5999985	6
197	MKD	80700441	2.28635916667237	0	0.391006666666669	0	17.1017166666667	0	0.52261425	Skopje	Macedonia	423	21.698	41.5999985	6
198	MKD	80700984	15.8471727051589	0	2.40263	0	15.1612533333333	0	0.845557977777778	Prilep	Macedonia	25	21.698	41.5999985	6
199	MKD	80700857	4.70078915427822	0	0.282985	0.131003333333333	6.01994666666667	0	0.210693740740741	Kumanovo	Macedonia	112	21.698	41.5999985	6
200	OMN	51201110	-10.2873350272052	0	-5.00632833333334	7.00883	48.6649683333333	1.23845166666667	4.09184905925926	Al Ghubra	Oman	242	57.4070015	21.6560001	8
201	OMN	51201429	-49.8629997659128	0	-11.651665	4.823415	23.3673566666667	0.362678333333335	2.92378173703704	Sur	Oman	58	57.4070015	21.6560001	8
202	PAK	58602183	27.8208714254001	0	0.574396666666667	0	2.064625	0	0.395882685185185	Johi	Pakistan	23	69.3860016	29.9669991	43
203	PAK	58602902	-6.41209140852997	0	-0.270213333333333	0	4.21412166666667	0	0.714790925925926	Moro	Pakistan	66	69.3860016	29.9669991	43
204	PAK	58602722	6.66039471403896	0	0.34973	-0.022545	5.25089	0.022545	0.468828672839506	Larkana	Pakistan	157	69.3860016	29.9669991	43
205	PAK	58604569	-14.8334421167768	0	-0.663606666666666	0.81213	4.47372	0	0.531819344444444	Hala	Pakistan	30	69.3860016	29.9669991	43
206	PAK	58600302	-24.2468982137419	0	-0.0610383333333334	0.0998633333333334	0.251736666666667	0	0.160086703703704	Chib	Pakistan	5	69.3860016	29.9669991	43
207	PAK	58600456	-1.81220654018469	0	-0.0348133333333334	0.432965833333333	1.92104666666667	0.0268375000000001	0.426131111111111	Turbat	Pakistan	43	69.3860016	29.9669991	43
208	PAK	58600600	23.2866530724151	0	0.181195	0.218023333333333	0.778106666666667	0.00046999999999997	0.236908140740741	Panjgur	Pakistan	94	69.3860016	29.9669991	43
209	PAK	58600997	-13.6283660371667	0	-0.121995	0.0764449999999999	0.895155	0	0.0802547111111111	UNNAMED	Pakistan	94	69.3860016	29.9669991	43
210	PAK	58601430	-18.1887321297707	0	-1.36837833333333	0	7.52322	0	0.539005069444444	Sibi	Pakistan	26	69.3860016	29.9669991	43
211	PAK	58605524	-112.983236728186	0	-1.67341166666667	1.670335	1.481115	0	1.01427875	Digri	Pakistan	5	69.3860016	29.9669991	43
212	PAK	58605789	-68.5070843986914	0	-1.22714	0.98459	1.79126	0	0.610868111111111	Farzand	Pakistan	8	69.3860016	29.9669991	43
213	PAK	58605114	-7.93116355230714	0	-0.301593333333334	-0.00427333333333291	3.80263666666667	0.00427333333333291	0.34749792962963	Sanghar	Pakistan	15	69.3860016	29.9669991	43
214	PAK	58601879	3.57929722671778	0	0.103025	-0.0747616666666664	2.87835833333333	0.0747616666666664	0.362522703703704	Shahdadkot	Pakistan	34	69.3860016	29.9669991	43
215	PAK	58603996	12.1406812003177	0	0.501358333333333	-0.0962399999999999	4.12957333333333	0.0962399999999999	0.259813388888889	Khairpur	Pakistan	89	69.3860016	29.9669991	43
216	PAK	58605033	-32.8515522368177	0	-8.00645	0	24.3716033333333	0	8.14781972222222	Daharki	Pakistan	15	69.3860016	29.9669991	43
217	PSE	81800312	5.42038416886297	0	0.855108333333332	0	15.7757883333333	0	0.492306892592593	Gaza	Palestina	355	29.8719997	26.4939995	6
218	QAT	63400313	-13.0820018559766	0	-5.28220666666667	18.8185866666667	40.3776633333333	0	9.50781323703704	Al Khor	Qatar	85	51.1910019	25.316	2
219	ROU	64202849	3.74660499530235	0	0.511295	0	13.6468883333333	0	0.242157111111111	Constanța	Romania	418	24.9689999	45.8440018	9
220	ROU	64200148	7.99474849684343	0	1.244185	0	15.5625283333333	0	0.581572833333333	Timișoara	Romania	657	24.9689999	45.8440018	9
221	ROU	64200315	5.68110628564294	0	0.67953	0	11.9612266666667	0	0.756074481481481	Arad	Romania	584	24.9689999	45.8440018	9
222	ROU	64202789	2.4868744514451	0	0.359563333333334	-0.157788333333334	14.4584433333333	0.157788333333334	0.633205296296296	Tulcea	Romania	116	24.9689999	45.8440018	9
223	ROU	64202727	-5.16519351440472	0	-0.479115	0	9.27583833333333	0	0.504870699074074	Brăila	Romania	204	24.9689999	45.8440018	9
224	ROU	64202665	8.40536175809699	0	1.09576666666667	0	13.03652	0	0.580615209876543	Galați	Romania	216	24.9689999	45.8440018	9
225	ROU	64200749	7.40824250882209	0	0.711328333333334	0.352653333333333	9.60185	0.258546666666667	0.43686337037037	Drobeta-Turnu Severin	Romania	106	24.9689999	45.8440018	9
226	ROU	64202039	4.90393887660272	0	0.361741666666667	0	7.37655333333333	0	0.191675	Ploiești	Romania	633	24.9689999	45.8440018	9
227	RUS	64304804	2.63675013846999	0	0.246515	0	9.34919833333333	0	0.333875351851852	Nevinnomyssk	Russia	168	96.689003	61.987999	39
228	RUS	64304695	-13.7516090865915	0	-1.06988	0	7.780035	0	0.629383648148148	Armavir	Russia	169	96.689003	61.987999	39
229	RUS	64304752	5.2560878741518	0	0.630940000000001	0.200555833333333	12.003985	0.0424091666666664	0.336998333333334	Stavropol	Russia	531	96.689003	61.987999	39
230	RUS	64304636	-4.48905692528889	0	-0.18827	0	4.19397666666667	0	0.218245810185185	Labinsk	Russia	79	96.689003	61.987999	39
231	RUS	64304666	3.79172576889533	0	0.676928333333333	0	17.8527766666667	0	0.922145259259259	Volgodonsk	Russia	135	96.689003	61.987999	39
232	RUS	64303814	-10.8484019539216	0	-0.953631666666666	0.0379733333333334	8.79052666666667	0	0.384498138888889	Yeysk	Russia	91	96.689003	61.987999	39
233	RUS	64303852	-3.16347552816345	0	-0.487481666666666	0	15.4096866666667	0	0.55954727037037	Novorossiysk	Russia	635	96.689003	61.987999	39
234	RUS	64303890	-14.1213961351876	0	-2.35850333333333	9.22667	16.70163	0	2.45968271296296	Taganrog	Russia	226	96.689003	61.987999	39
235	RUS	64303927	-2.33683067275968	0	-0.114034999999999	0.14195	4.8799	0	0.326984237037037	Slavyansk-na-Kubani	Russia	89	96.689003	61.987999	39
236	RUS	64303999	-2.40287597539347	0	-0.196710000000001	0.70966	8.18644	0	0.216084740740741	Azov	Russia	136	96.689003	61.987999	39
237	RUS	64304034	-0.780228635209548	0	-0.127875000000003	0	16.3894266666667	0	0.742875987654321	Rostov-on-Don	Russia	1177	96.689003	61.987999	39
238	RUS	64305803	-5.10554549084924	0	-0.698908333333334	2.49975833333333	13.6892	0.284791666666667	1.25729734567901	Buynaksk	Russia	67	96.689003	61.987999	39
239	RUS	64304207	-25.347903757394	0	-1.77223333333333	0.307963333333333	6.99163666666667	0	0.308151666666666	Novocherkassk	Russia	253	96.689003	61.987999	39
240	RUS	64304341	-3.40798154124106	0	-0.441775	0.0463983333333333	12.9629516666667	0	0.58205062962963	Maykop	Russia	115	96.689003	61.987999	39
241	RUS	64305227	1.16224417279875	0	0.03091	-0.01936	2.65951	0.0329000000000002	0.100566666666667	Georgiyevsk	Russia	159	96.689003	61.987999	39
242	RUS	64305279	8.59911844334488	0	0.323653333333333	-0.108819166666667	3.76379666666667	0.108819166666667	0.175744722222222	Baksan	Russia	204	96.689003	61.987999	39
243	RUS	64305296	36.9664250304639	0	3.30564	0	8.94227666666667	0	0.967955822222222	Budyonnovsk	Russia	111	96.689003	61.987999	39
244	RUS	64305313	-1.91795599421536	0	-0.166354999999999	0.0532683333333335	8.67355666666667	0.0177750000000003	0.191847296296296	Nalchik	Russia	287	96.689003	61.987999	39
245	RUS	64305347	-17.6119853506048	0	-0.453161666666666	0.37297	2.57303	0	0.203253537037037	Prokhladny	Russia	61	96.689003	61.987999	39
246	RUS	64305477	14.4025680975662	0	2.05524166666667	0	14.2699666666667	0	0.69840525925926	Vladikavkaz	Russia	297	96.689003	61.987999	39
247	RUS	64304879	-4.10608278560556	0	-0.480728333333333	-0.348051666666667	11.7077116666667	0.348051666666667	0.644213888888889	Cherkessk	Russia	174	96.689003	61.987999	39
248	RUS	64304937	39.846091861212	0	16.88843	0	42.3841566666667	0	4.23768461728395	Volgograd	Russia	2075	96.689003	61.987999	39
249	RUS	64305077	-37.4920069660632	0	-2.91207166666667	-0.102409999999999	7.76718	0.102409999999999	0.38819800617284	Kislovodsk	Russia	75	96.689003	61.987999	39
250	RUS	64304139	-0.830112174991535	0	-0.248811666666665	1.41296916666666	29.9732583333333	0.027822500000001	0.964637782407407	Krasnodar	Russia	1396	96.689003	61.987999	39
251	RUS	64305136	-0.0141336922207183	0	-0.000941666666666841	-0.152924166666667	6.66256666666667	0.152924166666667	0.160049388888889	Mineralnye Vody	Russia	232	96.689003	61.987999	39
252	RUS	64305154	40.8759418459632	0	4.03735833333333	0.139098333333333	9.87710166666667	0	0.549062561728395	Elista	Russia	131	96.689003	61.987999	39
253	RUS	64305589	56.1180840900007	0	32.8569633333333	0	58.5496883333333	0	4.24884706481481	Grozny	Russia	277	96.689003	61.987999	39
254	RUS	64305493	-1.62950213840662	0	-0.198346666666666	0.697874999999999	12.172225	0	0.474041092592593	Nazran	Russia	176	96.689003	61.987999	39
255	RUS	64305115	-1.68168234888965	0	-0.12615	0	7.50141666666667	0	0.345073	Pyatigorsk	Russia	354	96.689003	61.987999	39
256	SAU	68200615	3.42598468934045	0	2.55419166666667	0	74.553505	0	12.2500887111111	Madīnat Yanbu‘ aş Şinā‘īyah	SaudiArabia	107	44.5849991	24.0230007	39
257	SAU	68203071	-24.6989628673309	0	-16.3367383333333	8.04997750000001	66.1434183333333	1.75630416666666	14.540051037037	Samitah	SaudiArabia	55	44.5849991	24.0230007	39
258	SAU	68203276	-2.51641958308301	0	-1.29586	2.70024	51.4961816666667	0.181778333333334	2.51270687777778	Wadi Ad Dawasir	SaudiArabia	81	44.5849991	24.0230007	39
259	SOM	70601342	-16.7319832077846	0	-0.321775	0	1.92311333333333	0	0.510851111111111	Berbera	Somalia	10	48.3160019	9.7740002	3
260	SOM	70602044	19.539357199405	0	0.220896666666667	0	1.13052166666667	0	0.132541111111111	Erigavo	Somalia	6	48.3160019	9.7740002	3
261	SOM	70602336	1.86362304966565	0	0.069563333333333	0.0193775000000005	3.73269333333333	0.0558291666666664	0.236714296296296	Bosaso	Somalia	16	48.3160019	9.7740002	3
262	SRB	68800478	-17.5035416048766	0	-0.316716666666667	0	1.80944333333333	0	0.731474555555556	Valjevo	Serbia	129	20.8059998	44.0320015	11
263	SRB	68800758	-8.05142942415872	0	-2.06643666666667	0.569669166666669	25.6654633333333	0.177217499999999	0.796317388888889	Belgrade	Serbia	1206	20.8059998	44.0320015	11
264	SRB	68801343	3.31254610203931	0	0.56015	0.311266666666666	16.9099533333333	0.0508800000000003	0.400023148148148	Kragujevac	Serbia	167	20.8059998	44.0320015	11
265	SRB	68801240	-8.78528968756222	0	-0.681738333333334	0.224201666666666	7.75999833333333	0	0.158215555555555	Kraljevo	Serbia	144	20.8059998	44.0320015	11
266	SRB	68801537	8.54343666547436	0	1.40642666666667	-0.437331666666666	16.4620716666667	0.437331666666666	0.595676777777778	Niš	Serbia	342	20.8059998	44.0320015	11
267	SRB	68801015	-28.7623854770443	0	-7.194335	4.70520166666667	25.0129983333333	0	2.57303088888889	Pancevo	Serbia	99	20.8059998	44.0320015	11
268	SYR	76001446	31.7813719222892	0	1.93641833333333	0.662745	6.092935	0.10707	0.337991759259259	`Uthman	Syria	35	38.5060005	35.0130005	23
269	SYR	76001346	-24.8324657119445	0	-1.71123666666667	0.709353333333334	6.89112666666667	0.14452	0.597768862962963	Homs	Syria	471	38.5060005	35.0130005	23
270	SYR	76000331	-4.60855741356299	0	-0.23491	0	5.09725666666667	0	0.449270874074074	Jablah	Syria	89	38.5060005	35.0130005	23
271	SYR	76002267	9.56097950616436	0	0.287273333333334	0.310841666666666	3.00464333333333	0.0402650000000001	0.133962037037037	Deir Ez Zor	Syria	91	38.5060005	35.0130005	23
272	SYR	76001970	4.05847171719545	0	0.305113333333333	0.264681666666667	7.51793666666667	0.177931666666667	0.416667677777778	Al-Tabqah	Syria	43	38.5060005	35.0130005	23
273	TKM	79500487	2.5139319252391	0	0.791863333333332	0	31.4989966666667	0	1.20952214444444	Serdar	Turkmenistan	24	59.3839989	39.1220016	10
274	TKM	79500336	7.33840513960266	0	3.28093	1.16486666666667	44.7090333333333	0	2.67878374814815	Balkanabat	Turkmenistan	29	59.3839989	39.1220016	10
275	TKM	79500899	-3.91819756381499	0	-0.55198	0	14.0876	0	1.07845462962963	Dashoguz	Turkmenistan	104	59.3839989	39.1220016	10
276	TKM	79501023	2.61254006940358	0	1.06261666666667	0	40.6736983333333	0	1.93899362962963	Garadaşaýak	Turkmenistan	94	59.3839989	39.1220016	10
277	TKM	79501351	9.37740173744417	0	2.715405	-0.551803333333332	28.9569016666667	0.551803333333332	1.17835542222222	Turkmenabat	Turkmenistan	173	59.3839989	39.1220016	10
278	TKM	79501248	-8.66822337810306	0	-1.62000166666667	-0.310025	18.68897	0.310025	0.767442196296297	Mary	Turkmenistan	198	59.3839989	39.1220016	10
279	TUR	76005526	9.80050227748549	0	2.236415	-0.255620000000004	22.8193916666667	0.386978333333335	0.893145940740741	Qamishli	Turkey	32	38.5060005	35.0130005	116
280	TUR	76005036	-2.30247348306074	0	-0.754298333333331	-0.760344999999997	32.7603483333333	0.760344999999997	0.988104659259259	Reyhanlı	Turkey	30	38.5060005	35.0130005	116
281	TUR	79200339	7.85389879164989	0	2.32693166666667	0.569323333333333	29.6277266666667	0	1.41167384259259	Çanakkale	Turkey	99	35.1790009	39.0610008	116
282	TUR	79200633	5.57487813387049	0	2.186045	-0.343800000000002	39.2124266666667	0.343800000000002	0.950091881481481	Izmir	Turkey	1125	35.1790009	39.0610008	116
283	TUR	76005097	-1.95093826827026	0	-0.680146666666666	0.116683333333334	34.8625416666667	0.925075	1.18922982222222	Kilis	Turkey	47	38.5060005	35.0130005	116
284	TUR	79200901	3.21130584482794	0	0.859586666666669	0.058569166666663	26.7675116666667	0.602469166666669	0.833113148148148	Kapaklı	Turkey	194	35.1790009	39.0610008	116
285	TUR	79200769	4.19272794623764	0	1.013385	0.896759166666664	24.1700633333333	0.545177500000001	1.08920549074074	Çorlu	Turkey	118	35.1790009	39.0610008	116
286	TUR	79200176	12.2301909782459	0	4.17820666666666	-0.471189166666667	34.1630533333333	0.471189166666667	1.21607175	Edirne	Turkey	68	35.1790009	39.0610008	116
287	TUR	79203074	9.63033539851659	0	4.36342166666667	-1.08356666666667	45.309135	1.08356666666667	0.938953703703703	Eskisehir	Turkey	326	35.1790009	39.0610008	116
288	TUR	79203126	12.0814730432506	0	4.63163666666667	0	38.3366883333333	0	1.18512860185185	Afyonkarahisar	Turkey	177	35.1790009	39.0610008	116
289	TUR	79203177	2.11574710026651	0	0.666123333333331	0.757531666666669	31.4840716666667	0.449046666666668	1.08760158518519	Burdur	Turkey	62	35.1790009	39.0610008	116
290	TUR	79203228	-4.46630517083193	0	-0.767030000000002	2.58069666666667	17.1737033333333	0	0.431703888888889	Düzce	Turkey	229	35.1790009	39.0610008	116
291	TUR	79203279	8.45655776007099	0	1.63206166666667	2.32143833333333	19.2993616666667	0	0.374808888888889	Ereğli	Turkey	111	35.1790009	39.0610008	116
292	TUR	79203330	-0.454169407290785	0	-0.150894999999998	2.37276333333334	33.2243866666667	0	1.47422673703704	Isparta	Turkey	110	35.1790009	39.0610008	116
293	TUR	79203377	-0.151364485140269	0	-0.0308366666666657	1.73984166666667	20.3724583333333	0	1.05943055555556	Zonguldak	Turkey	97	35.1790009	39.0610008	116
294	TUR	79203424	6.68399734646437	0	1.52847	0.904120000000004	22.8676033333333	0.645726666666665	1.70216511111111	Bolu	Turkey	102	35.1790009	39.0610008	116
295	TUR	79203519	3.16014173503793	0	0.751305000000002	0.753045	23.7744083333333	0.299246666666665	0.720284407407407	Karabük	Turkey	184	35.1790009	39.0610008	116
296	TUR	79203564	-6.62050092748448	0	-1.67067833333333	-0.0350200000000029	25.2349233333333	0.0350200000000029	0.8739589	Manavgat	Turkey	115	35.1790009	39.0610008	116
297	TUR	79203607	2.9177861977811	0	1.28320166666667	-0.0353549999999991	43.978605	0.10895	0.725266333333333	Sincan	Turkey	492	35.1790009	39.0610008	116
298	TUR	79203022	-6.70945862589597	0	-1.24272	1.19978833333333	18.5219116666667	0	0.459688333333334	Sakarya [Adapazarı]	Turkey	413	35.1790009	39.0610008	116
299	TUR	79203779	-0.487811992234917	0	-0.143270000000001	0.159940000000001	29.3699216666667	0.175688333333333	0.620969388888889	Konya	Turkey	918	35.1790009	39.0610008	116
300	TUR	79203817	20.376256044201	0	7.72498166666667	0	37.9116833333333	0	2.00077271604938	Kastamonu	Turkey	100	35.1790009	39.0610008	116
301	TUR	79203855	2.68439191634112	0	1.04910666666667	4.849175	39.081725	0	2.35985887037037	Çankırı	Turkey	30	35.1790009	39.0610008	116
302	TUR	79203892	4.68045581578697	0	0.805411666666668	0	17.207975	0	1.30466172592593	Keskin	Turkey	27	35.1790009	39.0610008	116
303	TUR	79203929	10.1950635301089	0	4.80044166666666	0.324686666666668	47.0859416666667	1.41072166666667	1.45534754444444	Karaman	Turkey	55	35.1790009	39.0610008	116
304	TUR	79203966	4.95454526922997	0	1.43805833333333	0	29.0250316666667	0	1.42856806296296	Kırşehir	Turkey	64	35.1790009	39.0610008	116
305	TUR	79204001	10.5712888916522	0	4.15423833333333	1.71660833333334	39.2973683333333	0.227073333333331	0.984275870370371	Aksaray	Turkey	117	35.1790009	39.0610008	116
306	TUR	79204036	-5.34646057639186	0	-2.02135666666666	0	37.80738	0	2.29464306944445	Çorum	Turkey	88	35.1790009	39.0610008	116
307	TUR	79204071	-4.03674305119092	0	-1.24408666666666	0.970445	30.81907	0.330185	0.993775877777778	Eregli	Turkey	68	35.1790009	39.0610008	116
308	TUR	79204105	-8.61419446330191	0	-1.925985	0.890939166666668	22.3582716666667	0.112489166666665	1.07945209259259	Vezirköprü	Turkey	16	35.1790009	39.0610008	116
309	TUR	79204141	-0.358041254502528	0	-0.0996950000000005	-0.682510000000001	27.8445566666667	0.682510000000001	1.47879817037037	Nevşehir	Turkey	95	35.1790009	39.0610008	116
310	TUR	79203650	1.77588536948969	0	0.890003333333333	-1.0199475	50.116035	1.0199475	0.464509814814815	Ankara	Turkey	1042	35.1790009	39.0610008	116
311	TUR	79204209	-5.44362989558369	0	-1.14541666666667	1.46023833333333	21.0414133333333	0.104748333333333	1.18045462345679	Bafra	Turkey	31	35.1790009	39.0610008	116
312	TUR	79204243	5.46378844311359	0	1.86395166666667	-0.220568333333333	34.1146383333333	0.52983	0.687655625925926	Mersin	Turkey	449	35.1790009	39.0610008	116
313	TUR	79204276	-11.5821980405128	0	-2.50105	0.441238333333333	21.593915	0.260846666666669	1.43399281111111	Amasya	Turkey	49	35.1790009	39.0610008	116
314	TUR	79204343	5.24014545051654	0	1.42518	-0.782715	27.1973366666667	0.782715	0.646682174074074	Tarsus	Turkey	156	35.1790009	39.0610008	116
315	TUR	79204376	0.809182450146599	0	0.273663333333339	0	33.8197316666667	0	1.55436538148148	Kayseri	Turkey	468	35.1790009	39.0610008	116
316	TUR	79204475	1.10081444843937	0	0.473860000000002	-0.393891666666669	43.04631	0.900581666666668	0.852898151851852	Adana	Turkey	363	35.1790009	39.0610008	116
317	TUR	79204508	-5.86115768934664	0	-0.778951666666666	0.0645350000000002	13.290065	0	0.735530888888889	Çarşamba	Turkey	77	35.1790009	39.0610008	116
318	TUR	79204541	-10.4632300061791	0	-1.52597333333333	0	14.5841516666667	0	1.00872146296296	Erbaa	Turkey	40	35.1790009	39.0610008	116
319	TUR	79204574	-2.03976934146775	0	-0.600108333333335	0.115498333333333	29.4204016666667	0	1.64797245925926	Tokat	Turkey	63	35.1790009	39.0610008	116
320	TUR	79204607	-0.0260989906666422	0	-0.00773833333333229	0.899560000000001	29.6499333333333	0.377106666666666	1.21849206296296	Kozan	Turkey	35	35.1790009	39.0610008	116
321	TUR	79204697	-7.03002580064857	0	-0.989991666666667	1.32631666666667	14.0823333333333	0	0.71070512962963	Ünye	Turkey	53	35.1790009	39.0610008	116
322	TUR	79204726	2.94646301151023	0	0.755211666666668	-0.0426400000000005	25.6311266666667	0.167613333333334	1.30165651851852	Kadirli	Turkey	37	35.1790009	39.0610008	116
323	TUR	79204780	0.400423061384343	0	0.0594016666666661	1.08497333333333	14.8347266666667	0	0.816844444444444	Fatsa	Turkey	64	35.1790009	39.0610008	116
324	TUR	79204855	-6.84147140686641	0	-1.63965166666667	0.175294166666669	23.96636	0.672545833333333	0.76453462962963	İskenderun	Turkey	216	35.1790009	39.0610008	116
325	TUR	79204880	1.77024935513714	0	0.481854999999999	0	27.2196116666667	0	0.63461807037037	Antakya	Turkey	329	35.1790009	39.0610008	116
326	TUR	79204913	-16.4363010431526	0	-2.444785	0.870098333333332	14.8743016666667	0	1.20259111111111	Düziçi	Turkey	23	35.1790009	39.0610008	116
327	TUR	79204938	-3.29442269723433	0	-0.929401666666667	-0.0276316666666645	28.2113666666667	0.0276316666666645	1.12373854814815	Kırıkhan	Turkey	41	35.1790009	39.0610008	116
328	TUR	79204963	3.24366271280867	0	0.453168333333334	0	13.9708833333333	0	0.693815555555556	Ordu	Turkey	152	35.1790009	39.0610008	116
329	TUR	79204988	-1.79279078050225	0	-0.513014999999999	0.598953333333334	28.6154416666667	0.122955000000001	0.750522148148148	Kahramanmaraş	Turkey	237	35.1790009	39.0610008	116
330	TUR	79205013	-8.52165405717409	0	-0.927646666666666	0.574308333333332	10.8857583333333	0.191383333333334	0.584826540740741	Türkoğlu	Turkey	43	35.1790009	39.0610008	116
331	TUR	79205058	5.47306171237776	0	1.15009833333333	1.025455	21.0138016666667	0.411493333333333	0.931067444444444	Elbistan	Turkey	47	35.1790009	39.0610008	116
332	TUR	79205078	2.32789701055082	0	0.323099999999998	0.500170000000001	13.87948	0	0.753458333333333	Giresun	Turkey	126	35.1790009	39.0610008	116
333	TUR	79205137	8.15931061165116	0	3.79852666666667	0.186381666666662	46.554505	0.17246333333334	0.79604847037037	Gaziantep	Turkey	384	35.1790009	39.0610008	116
334	TUR	79205155	0.410743795906349	0	0.118143333333332	0	28.7632666666667	0	0.9634123	Malatya	Turkey	256	35.1790009	39.0610008	116
335	TUR	79205192	-4.89240132110755	0	-1.319915	0	26.9788783333333	0	1.34266625185185	Adiyaman	Turkey	118	35.1790009	39.0610008	116
336	TUR	79205228	-1.21138717681353	0	-0.229310000000002	-0.00798499999999969	18.9295383333333	0.00798499999999969	0.410444444444445	Trabzon	Turkey	188	35.1790009	39.0610008	116
337	TUR	79205280	0.417508539843129	0	0.151681666666661	-0.882956666666665	36.330195	0.882956666666665	1.32804633333333	Erzincan	Turkey	53	35.1790009	39.0610008	116
338	TUR	79205297	4.24460790202945	0	1.57986166666667	-0.531088333333333	37.2204383333333	0.856100000000001	0.974289051851852	Elazig	Turkey	222	35.1790009	39.0610008	116
339	TUR	79205382	0.302602060496826	0	0.100478333333335	-0.174614999999996	33.204775	0.174614999999996	1.90278389259259	Ergani	Turkey	33	35.1790009	39.0610008	116
340	TUR	79205430	-2.29618984678762	0	-0.570451666666667	0	24.8434016666667	0	0.852969051851852	Bingöl	Turkey	35	35.1790009	39.0610008	116
341	TUR	79205510	6.73516489041637	0	1.38421333333334	0	20.5520333333333	0	0.967583074074074	Muş	Turkey	54	35.1790009	39.0610008	116
342	TUR	79205542	16.2735047491258	0	5.12741166666667	-0.812188333333333	31.5077283333333	0.812188333333333	2.00226076851852	Midyat	Turkey	22	35.1790009	39.0610008	116
343	TUR	79205574	3.65284448501686	0	0.830035000000002	0	22.7229766666667	0	1.30901458333333	Kars	Turkey	54	35.1790009	39.0610008	116
344	TUR	79205606	-17.7095908218849	0	-4.31032166666667	0	24.3389116666667	0	2.11680049074074	Ağrı	Turkey	78	35.1790009	39.0610008	116
345	TUR	79205655	7.30425761729638	0	1.22512	1.17983333333333	16.7726833333333	0.162783333333332	1.05336261481481	Şırnak	Turkey	23	35.1790009	39.0610008	116
346	TUR	79205687	6.81961684719675	0	0.918228333333333	-0.0291716666666666	13.464515	0.0291716666666666	0.454360833333333	Erciş	Turkey	95	35.1790009	39.0610008	116
347	TUR	79205704	0.0695502478236196	0	0.0266349999999989	0	38.2960533333333	0	1.12296552592593	Van	Turkey	157	35.1790009	39.0610008	116
348	TUR	79205719	3.94813498369751	0	1.1087	0	28.0816133333333	0	0.922026703703704	Iğdır	Turkey	42	35.1790009	39.0610008	116
349	TUR	79205734	6.80723291795344	0	2.16702666666667	-0.372803333333334	31.8341783333333	0.372803333333334	1.70499754444444	Doğubayazıt	Turkey	46	35.1790009	39.0610008	116
350	TUR	79202271	-2.28352566985813	0	-0.701628333333332	0.359028333333333	30.72566	0.0625116666666656	1.20182792592593	Nazilli	Turkey	47	35.1790009	39.0610008	116
351	TUR	79201353	3.30615338593139	0	1.05086333333333	1.822175	31.785075	0	1.26437118055556	Balıkesir	Turkey	230	35.1790009	39.0610008	116
352	TUR	79201452	-5.66441499963465	0	-0.966458333333332	0	17.0619266666667	0	0.670565877777778	Turgutlu	Turkey	154	35.1790009	39.0610008	116
353	TUR	79201546	-1.12628828336766	0	-0.25178	-0.627621666666666	22.354845	0.627621666666666	0.783891651851852	Akhisar	Turkey	65	35.1790009	39.0610008	116
354	TUR	79201637	-8.27712098313676	0	-4.15180333333333	0.0777225000000001	50.1599933333333	0.536584166666668	0.892381018518519	Istanbul	Turkey	2540	35.1790009	39.0610008	116
355	TUR	79201814	-4.40664737929328	0	-0.939151666666667	1.07529333333333	21.3121583333333	0.0802483333333335	0.566868059259259	Aydin	Turkey	173	35.1790009	39.0610008	116
356	TUR	79201896	-8.32566672591639	0	-2.16710333333333	0.0335283333333329	26.0291866666667	0.158535000000001	0.991285879629629	Arnavutköy	Turkey	77	35.1790009	39.0610008	116
357	TUR	79202050	-7.3685032513098	0	-1.29431333333333	1.32820333333334	17.565485	0.283361666666666	0.892797251851852	Salihli	Turkey	70	35.1790009	39.0610008	116
358	TUR	79202796	10.3144162952222	0	5.55583833333333	0	53.8647866666667	0	1.93993645185185	Uşak	Turkey	117	35.1790009	39.0610008	116
359	TUR	79202912	-19.2503490216891	0	-1.83299	2.24144666666667	9.52185333333333	0	1.15747944444444	Nasuhlar	Turkey	57	35.1790009	39.0610008	116
360	TUR	79204175	6.67129834917333	0	2.14341833333334	-0.347965000000002	32.1289533333333	0.347965000000002	1.24066658148148	Niğde	Turkey	110	35.1790009	39.0610008	116
361	UKR	80402675	0.0287927623086069	0	0.000806666666666622	0.15307	2.80163	0	0.121902222222222	Bilhorod-Dnistrovskyi	Ukraine	86	31.3880005	49.0159988	43
362	UKR	80403128	-11.0019534163807	0	-0.6293	0.129156666666667	5.71989333333333	0	0.389525487654321	Mykolaiv	Ukraine	526	31.3880005	49.0159988	43
363	UKR	80402737	-0.381360251360465	0	-0.0341083333333323	0.155288333333333	8.94386166666667	0	0.295486604938272	Odesa	Ukraine	1436	31.3880005	49.0159988	43
364	UKR	80402858	-3.86176192965461	0	-0.0519583333333333	0.111193333333333	1.34545666666667	0	0.0366272222222222	Smila	Ukraine	111	31.3880005	49.0159988	43
365	UKR	80403076	-2.73084123807115	0	-0.118951666666667	0	4.35586166666667	0	0.134713407407407	Kropyvnytskyi	Ukraine	166	31.3880005	49.0159988	43
366	UKR	80404106	1.34509586537899	0	0.0402399999999998	0.0758916666666667	2.99160833333333	0	0.124611268518518	Pokrovsk	Ukraine	52	31.3880005	49.0159988	43
367	UKR	80404142	-24.5407381289891	0	-0.511575	0.112705	2.084595	0	0.0916453333333333	Sloviansk	Ukraine	81	31.3880005	49.0159988	43
368	UKR	80404176	-11.0010829820701	0	-0.24024	0.156215	2.183785	0	0.0877205679012345	Kramatorsk	Ukraine	135	31.3880005	49.0159988	43
369	UKR	80404210	-17.9427731159871	0	-0.137883333333333	0.0389883333333333	0.768461666666667	0	0.0371075308641975	Druzhkivka	Ukraine	93	31.3880005	49.0159988	43
370	UKR	80404244	11.9370026303813	0	0.452905	-0.0705833333333334	3.79412666666667	0.0705833333333334	0.123237222222222	Berdiansk	Ukraine	165	31.3880005	49.0159988	43
371	UKR	80404310	6.87118786079967	0	0.483845	0.46295	7.04165	0	0.277756717592593	Kerch	Ukraine	184	31.3880005	49.0159988	43
372	UKR	80404344	-4.23067557312766	0	-0.154336666666667	0.0411566666666663	3.64803833333333	0.0440050000000003	0.178474703703704	Donetsk	Ukraine	1231	31.3880005	49.0159988	43
373	UKR	80404377	-20.1391546045523	0	-0.338608333333333	0.0526066666666666	1.68134333333333	0	0.0910112654320988	Bakhmut	Ukraine	53	31.3880005	49.0159988	43
374	UKR	80404410	-72.2656608645088	0	-1.29870666666667	0.172008333333333	1.79712833333333	0.0427133333333334	0.853365882716049	Horlivka	Ukraine	278	31.3880005	49.0159988	43
375	UKR	80404476	-3.57026259025839	0	-0.270843333333333	0.11911	7.58609	0	0.347791643518518	Mariupol	Ukraine	559	31.3880005	49.0159988	43
376	UKR	80404575	-21.0753590241509	0	-0.375153333333333	0.14363	1.78005666666667	0.0261633333333333	0.112793444444444	Yenakiieve	Ukraine	150	31.3880005	49.0159988	43
377	UKR	80404072	8.91360476831652	0	0.350638333333333	0.395156666666667	3.93374333333333	0	0.467174166666667	Feodosia	Ukraine	212	31.3880005	49.0159988	43
378	UKR	80404669	29.3965693621678	0	1.02968833333333	0	3.50275	0	0.139657222222222	Alchevsk	Ukraine	223	31.3880005	49.0159988	43
379	UKR	80404698	-2.86591906485528	0	-0.0473349999999999	0.0548349999999999	1.65165166666667	0.0226133333333334	0.0396259783950617	Luhansk	Ukraine	855	31.3880005	49.0159988	43
380	UKR	80404727	-10.0798919158089	0	-0.142003333333333	0.164200833333333	1.40877833333333	0.0323208333333332	0.0629659444444444	Rovenky	Ukraine	51	31.3880005	49.0159988	43
381	UKR	80404755	-24.1158486277229	0	-0.216785	0	0.898931666666667	0	0.0368342777777778	Krasnodon	Ukraine	123	31.3880005	49.0159988	43
382	UKR	80403651	18.7095179277563	0	2.10522333333333	0	11.2521516666667	0	0.187073921296296	Sevastopol	Ukraine	424	31.3880005	49.0159988	43
383	UKR	80403695	-2.00271900831577	0	-0.0752766666666669	0.167226666666667	3.75872333333333	0	0.157193037037037	Enerhodar	Ukraine	108	31.3880005	49.0159988	43
384	UKR	80403741	-6.38868449835936	0	-0.107085	0	1.67616666666667	0	0.0468398148148148	Novomoskovsk	Ukraine	172	31.3880005	49.0159988	43
385	UKR	80403780	-5.16306761398087	0	-0.246083333333333	0.207736666666667	4.76622333333333	0.0431899999999996	0.172225555555556	Zaporizhzhia	Ukraine	983	31.3880005	49.0159988	43
386	UKR	80403179	1.15475547289427	0	0.0278566666666666	0	2.41234333333333	0	0.156317962962963	Oleksandriia	Ukraine	121	31.3880005	49.0159988	43
387	UKR	80403230	5.2561078584929	0	0.27814	0.0903516666666664	5.29174833333333	0	0.156359308641975	Kremenchuk	Ukraine	292	31.3880005	49.0159988	43
388	UKR	80403281	0.0149935268977482	0	0.000743333333333318	0	4.957695	0	0.168510708333333	Kherson	Ukraine	312	31.3880005	49.0159988	43
389	UKR	80403332	-4.31700536171081	0	-0.226758333333333	-0.00332166666666689	5.25267666666667	0.129945	0.256270277777778	Kryvyi Rih	Ukraine	951	31.3880005	49.0159988	43
390	UKR	80404639	-11.7911875358684	0	-0.138685	-0.0262816666666668	1.176175	0.0262816666666668	0.0373005555555556	Brianka	Ukraine	99	31.3880005	49.0159988	43
391	UKR	80403473	-28.1000148365507	0	-1.25002166666667	0.121676666666667	4.44847333333333	0	0.273703342592593	Kamianske	Ukraine	271	31.3880005	49.0159988	43
392	UKR	80403521	7.29552316347884	0	0.629105	0.238335	8.623165	0	0.347011688271605	Yevpatoriya	Ukraine	122	31.3880005	49.0159988	43
393	UKR	80403608	-3.12448929801889	0	-0.334898333333333	2.72890166666667	10.7184983333333	0	1.12799239814815	Dnipro	Ukraine	915	31.3880005	49.0159988	43
394	UKR	80403818	-8.10727681428843	0	-0.309271666666667	0.0447083333333336	3.81474166666667	0	0.218023361111111	Kharkiv	Ukraine	1741	31.3880005	49.0159988	43
395	UKR	80403856	6.45104280962274	0	0.396660000000001	0.187526666666666	6.14877333333333	0	0.154540425925926	Simferopol	Ukraine	650	31.3880005	49.0159988	43
396	UKR	80403893	1.01049418147232	0	0.0528733333333333	0.130376666666667	5.23242333333333	0	0.305383421296296	Yalta	Ukraine	148	31.3880005	49.0159988	43
397	UKR	80403930	0.478153598955339	0	0.0131333333333332	0.0201733333333334	2.74667666666667	0	0.0808856111111111	Pavlohrad	Ukraine	212	31.3880005	49.0159988	43
398	UKR	80403967	-1.24012994095748	0	-0.0461983333333333	0.144118333333333	3.72528166666667	0	0.147867140740741	Melitopol	Ukraine	136	31.3880005	49.0159988	43
399	UKR	80404002	-29.2419062060318	0	-0.40112	0.07312	1.37173	0	0.0625826481481481	Lozova	Ukraine	49	31.3880005	49.0159988	43
400	UKR	80403426	-4.16637549415103	0	-0.120235	0.0282516666666663	2.88584166666667	0.00780666666666674	0.109277691358025	Poltava	Ukraine	419	31.3880005	49.0159988	43
401	UZB	402916	4.81823347922677	0	0.38974	-0.0309983333333337	8.08885666666667	0.0309983333333337	0.172917114814815	Termez	Uzbekistan	108	65.2160034	33.6769981	21
402	UZB	86002056	-31.9120218508233	0	-1.35081833333333	0.450455	4.232945	0	0.370707236111111	Guzar	Uzbekistan	66	63.1699982	41.75	21
403	UZB	86002346	12.2286133170749	0	0.632798333333334	0	5.174735	0	0.230167351851852	Jizzax	Uzbekistan	220	63.1699982	41.75	21
404	UZB	86002677	15.6513530608107	0	1.72268	0	11.0065883333333	0	0.315887453703704	Gulistan	Uzbekistan	73	63.1699982	41.75	21
405	UZB	39802481	-3.51372027177548	0	-0.644636666666667	1.55846583333333	18.3462716666667	0.0878625	0.323596074074074	Tashkent	Uzbekistan	1259	67.3010025	48.1599998	21
406	UZB	86001032	-4.04182824634464	0	-0.0329183333333334	0.0450983333333334	0.814441666666667	0.01191	0.0707560694444444	Turtkul	Uzbekistan	155	63.1699982	41.75	21
407	UZB	86001359	27.5669003641294	0	3.68689833333333	-0.29427	13.3743666666667	0.29427	0.223337688888889	Bukhara	Uzbekistan	161	63.1699982	41.75	21
408	UZB	86001458	56.6664462555671	0	10.0695283333333	-0.0881983333333327	17.769825	0.0881983333333327	0.365913885185185	Navoiy	Uzbekistan	152	63.1699982	41.75	21
409	UZB	86000640	5.67779376113561	0	0.311025	0	5.47792	0	0.14791462962963	Urgench	Uzbekistan	193	63.1699982	41.75	21
410	UZB	86002800	8.23342018310785	0	0.445826666666667	0.1478975	5.41484166666667	0.0503608333333334	0.130161157407407	Chirchiq	Uzbekistan	130	63.1699982	41.75	21
411	UZB	86000908	20.4534550961002	0	0.263613333333333	0.11669	1.288845	0.00486500000000001	0.0816393564814815	Xonqa	Uzbekistan	56	63.1699982	41.75	21
412	XKO	68801035	16.6380269619513	0	1.01923166666667	0.00848333333333295	6.12591666666667	0	0.211099333333333	Gjilan	Kosovo	85	20.8059998	44.0320015	7
413	XKO	68800349	4.72962771686494	0	0.273061666666667	0	5.77342833333333	0	0.26603	Gjakovë	Kosovo	76	20.8059998	44.0320015	7
414	XKO	68800779	-1.08786575871452	0	-0.104018333333334	0.229461666666667	9.56168833333333	0	0.494620907407407	Pristina	Kosovo	357	20.8059998	44.0320015	7
415	XKO	68800643	4.43338004639033	0	0.271696666666666	0.401765	6.12843166666667	0.0123033333333336	0.247244	Mitrovicë	Kosovo	123	20.8059998	44.0320015	7
416	XKO	68800911	-1.04780445342494	0	-0.0886733333333325	0.249674999999999	8.462775	0	0.347220962962963	Ferizaj	Kosovo	150	20.8059998	44.0320015	7
417	XKO	68800186	4.78745361241814	0	0.387751666666666	0	8.09933	0	0.275521864197531	Pejë	Kosovo	91	20.8059998	44.0320015	7
418	YEM	88702280	-49.9053031463872	0	-0.678513333333333	0	1.35960166666667	0	0.689181666666667	Lawdar	Yemen	7	48.3549995	15.8070002	21
419	YEM	88702349	-2.291519857754	0	-0.443334999999998	0	19.3467666666667	0	3.51379883703704	Al Qatn	Yemen	13	48.3549995	15.8070002	21
420	YEM	88702484	-20.3857372567862	0	-3.65229	0.529141666666666	17.9159083333333	0	2.33338066666667	Tarim	Yemen	27	48.3549995	15.8070002	21
421	YEM	88702550	-5.28722620035492	0	-0.616345000000001	3.15995333333333	11.6572466666667	0	3.01640209259259	Al Mutadarririn	Yemen	68	48.3549995	15.8070002	21
422	AFG	401040	-19.2833910047435	-100	-0.866566666666666	-2.01952	4.49385	2.01952	0.564585851851852	Sheberghan	Afghanistan	37	65.2160034	33.6769981	13
423	AFG	401465	-8.83734304390935	-59.504248083585	-0.643361666666666	-1.49983333333333	7.280035	2.52054833333333	0.453194844444444	Mazar i sharif	Afghanistan	96	65.2160034	33.6769981	13
424	AFG	401559	5.71588251033602	-38.7029433905852	0.220741666666667	-0.604091666666667	3.8619	1.56084166666667	0.331765803703704	Kandahar	Afghanistan	165	65.2160034	33.6769981	13
425	ARE	51200787	5.46253835950135	-29.1565311649447	4.25876333333333	-2.00927666666667	77.9630833333333	6.89134333333334	2.19632914814815	Al Ain	UnitedArabEmirates	670	57.4070015	21.6560001	6
426	ARE	78400195	2.30943112633014	0	2.839455	-7.76353	122.950408333333	7.76353	3.87452482222222	Abu Dhabi	UnitedArabEmirates	697	54.1629982	23.5489998	6
427	ARE	78400357	-9.82765577053054	-57.5637997852661	-8.396165	-3.85842666666667	85.4340566666667	6.70287	2.49373334814815	Dubai	UnitedArabEmirates	2177	54.1629982	23.5489998	6
428	BHR	4800016	5.48903974476184	-32.691525155994	7.27745333333333	-2.67663333333333	132.581538333333	8.187545	3.35104651851852	Manama	Bahrain	670	50.5620003	26.0189991	1
429	EGY	81802761	-15.0096952857039	-31.3262229542164	-1.41152	-0.58963	9.404055	1.882225	0.575156318518519	Tala	Egypt	52	29.8719997	26.4939995	77
430	EGY	81802156	-6.33694850674273	-88.7659802361328	-0.832459999999999	-2.53041333333334	13.1366066666667	2.85065666666667	1.10900425925926	Qaryat Salah al Din	Egypt	33	29.8719997	26.4939995	77
431	EGY	81803350	-7.28245059428056	-81.9640545363363	-5.20591333333333	-5.27076000000001	71.485735	6.430575	1.56786858518519	6th of October	Egypt	117	29.8719997	26.4939995	77
432	EGY	81802504	-26.6194465659591	-68.7531111579256	-4.37706	-2.08328	16.4430916666667	3.03008833333333	0.835908148148148	Kafr Al-Sheikh	Egypt	98	29.8719997	26.4939995	77
433	EGY	81803981	-16.4586350755777	-33.2557984626772	-4.942225	-2.812485	30.0281583333333	8.45712666666667	0.521128440740741	Cairo	Egypt	4348	29.8719997	26.4939995	77
434	EGY	81804016	-7.98320415024787	-56.561283372927	-0.822663333333333	-0.911886666666668	10.3049266666667	1.61221	0.508605418518518	Samalut	Egypt	199	29.8719997	26.4939995	77
435	EGY	81804121	-12.1808924617662	-38.896652384764	-1.78239	-0.688438333333336	14.6326716666667	1.76991666666667	0.427580314814815	Banha	Egypt	221	29.8719997	26.4939995	77
436	EGY	81804323	-10.9601256541295	-15.2783486402819	-1.335815	-0.361185000000001	12.1879533333333	2.36403166666667	0.463088055555556	Al-Minya	Egypt	515	29.8719997	26.4939995	77
437	EGY	81804555	-15.348775088109	-75.9717655192931	-1.99577666666667	-2.15367166666667	13.00284	2.83483166666667	0.965303874074074	Beni Mazar	Egypt	96	29.8719997	26.4939995	77
438	EGY	81802821	-15.2112901822938	-43.8850773428554	-1.67017	-0.724298333333334	10.979805	1.65044333333333	0.294479814814815	Faiyum	Egypt	1042	29.8719997	26.4939995	77
439	EGY	81802935	-18.3373007589229	-61.6888186229078	-2.838785	-0.942964999999996	15.4809316666667	1.52858333333333	0.466384092592593	Tanta	Egypt	442	29.8719997	26.4939995	77
440	EGY	81800233	-5.32506201990984	-61.4908944037138	-1.72264833333333	-3.20726666666667	32.3498266666667	5.21584	1.38680310740741	Alexandria	Egypt	1198	29.8719997	26.4939995	77
441	EGY	81803715	-12.0166312565552	-66.1367911262633	-2.706175	-2.238015	22.5202466666667	3.38391833333333	0.905927688888889	El Mahalla El Kubra	Egypt	153	29.8719997	26.4939995	77
442	EGY	81800819	-24.6546515370015	-100	-2.93287666666667	-3.459775	11.895835	3.459775	1.67495441481481	Hawsh Isa	Egypt	22	29.8719997	26.4939995	77
443	EGY	81801068	-15.7098700603186	-98.4345992181609	-3.92786	-3.90504	25.0024983333333	3.96714166666667	1.26353472962963	Damanhur	Egypt	144	29.8719997	26.4939995	77
444	EGY	81801586	-12.2014286026286	-51.4126276960682	-1.53635	-0.998406666666668	12.5915583333333	1.94194833333333	0.607462766666667	Desouk	Egypt	208	29.8719997	26.4939995	77
445	EGY	81802007	-7.53191820179856	-94.8356436396276	-1.43064166666667	-3.65917166666667	18.9943866666667	3.858435	1.51616713333333	Al Balakus	Egypt	17	29.8719997	26.4939995	77
446	EGY	81805976	-13.5277702078345	-27.8306533465041	-4.02248833333333	-1.36644333333333	29.7350433333333	4.90985	0.920327966666666	Al Ismailiya	Egypt	301	29.8719997	26.4939995	77
447	EGY	81805988	8.99582295561259	-88.9532875496644	1.3247	-1.67392	14.7257233333333	1.88179666666667	0.84569317037037	Fazarah bil Qaryah	Egypt	67	29.8719997	26.4939995	77
448	EGY	81806012	-3.11588521385457	-100	-0.593465000000002	-2.15921833333334	19.0464333333333	2.15921833333334	0.858456214814815	Sohag	Egypt	726	29.8719997	26.4939995	77
449	EGY	81806038	-15.3298652152619	-13.8038359898267	-7.68009333333333	-0.880506666666676	50.0988966666667	6.37871000000001	2.21988146666667	Suez	Egypt	224	29.8719997	26.4939995	77
450	EGY	81806305	-7.56574095390678	-54.6180299101029	-3.72559	-4.62921666666666	49.2428966666667	8.47562	2.41199642962963	Aswan	Egypt	115	29.8719997	26.4939995	77
451	EGY	81806325	-24.0431453444017	-98.9763797792374	-9.58214833333334	-6.47146666666667	39.8539716666667	6.538395	1.51442153333333	Hurghada	Egypt	43	29.8719997	26.4939995	77
452	EGY	81805143	-18.9062964193746	-67.3347146864177	-2.68346833333333	-1.32912666666667	14.1935166666667	1.97391	0.525252688888889	Beni Suef	Egypt	313	29.8719997	26.4939995	77
453	EGY	81805269	-22.4793136749801	-26.1178204626842	-2.33503833333333	-0.453036666666666	10.3874983333333	1.73458833333333	0.669016103703704	Mallawi	Egypt	180	29.8719997	26.4939995	77
454	EGY	81805320	-12.2964022734744	-47.1351173616581	-1.604635	-1.04646166666667	13.04963	2.22013166666667	0.519531359259259	Al-Zaqaziq‎	Egypt	294	29.8719997	26.4939995	77
455	EGY	81805781	-9.78382663156177	-15.8436373803901	-1.42064	-0.407979999999997	14.52029	2.57504	0.603743948148148	Asyut	Egypt	924	29.8719997	26.4939995	77
456	EGY	81805820	-4.7591623462754	-66.1292820011415	-1.76403833333333	-1.76526166666667	37.0661516666667	2.66941	1.21638240740741	9th	Egypt	78	29.8719997	26.4939995	77
457	IRN	36404770	8.88072394305473	0	1.8703	-0.145	21.06022	1.51728	0.567107222222222	Chalus	Iran	211	54.3009987	32.5649986	157
458	IRQ	36801777	-7.28659014751579	40.742991248504	-0.762705	0.624696666666667	10.4672416666667	1.53326166666667	0.635930981481482	Hajiruk	Iraq	32	43.7719994	33.0480003	63
459	IRQ	36802018	10.9498881923369	0	3.52794666666667	-0.721746666666668	32.21902	3.75352666666667	1.67132678148148	Erbil	Iraq	725	43.7719994	33.0480003	63
460	IRQ	36800839	3.79534625879019	-40.5763962364757	0.666835000000003	-0.809186666666671	17.5698066666667	1.99423	0.93564445925926	Duhok	Iraq	233	43.7719994	33.0480003	63
461	IRQ	36804059	1.03567126861734	0	0.315708333333333	1.91267166666666	30.48345	3.12802833333333	1.3569083962963	Kut	Iraq	251	43.7719994	33.0480003	63
462	IRQ	36803453	8.58467165352657	0	4.56412166666667	1.14345333333334	53.1659433333333	5.22040333333333	2.13286063703704	Najaf	Iraq	189	43.7719994	33.0480003	63
463	IRQ	36804497	8.08370090213325	-70.8871405243868	5.35522833333334	-3.92218666666666	66.247235	5.53300166666666	1.72632594074074	Basra	Iraq	370	43.7719994	33.0480003	63
464	JOR	40000842	-8.39888248025652	-71.4678324246855	-1.813375	-2.480845	21.59067	3.471275	0.837677066666667	Madaba	Jordan	47	36.3190002	30.7029991	8
465	JOR	40000971	6.17156614119697	-30.3606609184452	2.66297	-0.903061666666662	43.149015	2.97444666666667	1.40231164444444	Ar Ramtha	Jordan	50	36.3190002	30.7029991	8
466	JOR	40000265	-0.508208398645507	-100	-0.0859716666666657	-1.74610666666667	16.9166166666667	1.74610666666667	0.389852066666667	Irbid	Jordan	380	36.3190002	30.7029991	8
467	JOR	40000567	-6.5122870886505	-77.962949331174	-2.37341833333333	-3.24794166666667	36.445235	4.16600666666667	0.691729892592592	Amman	Jordan	1598	36.3190002	30.7029991	8
468	KWT	41400429	2.43185670135681	-86.7403820522441	3.30284	-6.52424000000001	135.815568333333	7.52157166666666	3.34446487777778	Kuwait City	Kuwait	1147	47.3759995	29.4759998	1
469	LBN	42200716	-34.0023717490722	0	-4.76542333333333	-0.663463333333334	14.0149733333333	2.10574	0.687122211111111	Tripoli	Lebanon	145	35.8880005	33.9199982	7
470	LBY	43401513	-14.929361618709	-8.4135618517854	-4.88420833333333	-0.495306666666668	32.7154533333333	5.88700333333333	2.66846412962963	Marj	Libya	43	18.0230007	27.0440006	6
471	LBY	43401416	4.57191021597009	13.9744705590993	2.01706666666666	0.947033333333334	44.118685	6.77688166666667	2.93498021851852	Ajdabiya	Libya	38	18.0230007	27.0440006	6
472	LBY	43401783	0.493100961194957	0	0.131128333333333	-2.166145	26.5925933333333	3.32615166666667	1.39595579259259	Tobruk	Libya	115	18.0230007	27.0440006	6
473	OMN	51201328	-78.5412407208092	-31.0256853548075	-6.28663333333333	-0.960109999999998	8.004245	3.094565	1.13555754444444	Balad Bani Bu Ali	Oman	57	57.4070015	21.6560001	8
474	OMN	51200996	-10.4960177339032	85.146438292628	-4.058435	2.444655	38.6664266666667	2.87111833333334	1.31010844444444	Seeb	Oman	398	57.4070015	21.6560001	8
475	OMN	51200738	-69.5713269656181	-46.4813966783096	-8.72363333333333	-1.29414666666667	12.5391216666667	2.784225	1.14911512592593	Ibri	Oman	87	57.4070015	21.6560001	8
476	PAK	58602256	37.7735378942941	-100	1.25123333333333	-1.55687333333333	3.31246	1.55687333333333	0.312101111111111	Mehar	Pakistan	27	69.3860016	29.9669991	43
477	PAK	58604692	-12.894061711127	-54.4566947578005	-1.65211333333333	-1.19340666666667	12.8129783333333	2.19147833333333	0.698757444444445	Hyderabad	Pakistan	314	69.3860016	29.9669991	43
478	PAK	58601112	-9.03521530011748	-4.38781288789407	-1.08269	-0.114415	11.9830016666667	2.60756333333333	0.715323366666667	Quetta	Pakistan	235	69.3860016	29.9669991	43
479	PAK	58601222	-4.90006444019578	95.958095729373	-0.153348333333334	5.49386166666667	3.12951666666667	5.72527166666667	2.76860777777778	Khuzdar	Pakistan	14	69.3860016	29.9669991	43
480	PAK	58602034	-7.34440409626172	-32.182339487711	-2.17776833333333	-1.466465	29.6520766666667	4.55673833333333	1.4260519037037	Karachi	Pakistan	1348	69.3860016	29.9669991	43
481	PSE	27501435	-2.29730644868338	-100	-0.305876666666666	-1.86684833333333	13.3145783333333	1.86684833333333	0.742130914814815	Jenin	Palestina	76	35.2779999	32.0369987	6
482	PSE	27501005	3.40524470902321	-100	0.750890000000002	-2.090105	22.050985	2.090105	0.625782925925926	Hebron	Palestina	161	35.2779999	32.0369987	6
483	QAT	63400146	-2.30099638325682	-74.4076441070175	-4.55259999999998	-11.924135	197.853418333333	16.0254166666666	5.6762100962963	Doha	Qatar	1100	51.1910019	25.316	2
484	RUS	26804440	-3.02969203842642	0	-0.862253333333332	-2.61954833333333	28.4600983333333	2.61954833333333	0.6081	Vesyoloye	Russia	160	43.5180016	42.1759987	39
485	SAU	68200151	-4.24396006941136	-59.2908328250001	-3.78424999999999	-9.59669166666668	89.1678983333333	16.1857933333333	1.61411515185185	Tabuk	SaudiArabia	285	44.5849991	24.0230007	39
486	SAU	68200318	-27.5005064012838	-81.7227974110714	-16.5315783333333	-8.47322666666666	60.1137233333333	10.3682533333333	2.89874275185185	Al Qurayyat	SaudiArabia	95	44.5849991	24.0230007	39
487	SAU	68200472	2.06444965741587	-95.7545072404865	2.71069499999999	-16.283895	131.303516666667	17.0058783333333	3.79519751851852	Yanbu	SaudiArabia	79	44.5849991	24.0230007	39
488	SAU	68200884	-20.0611523753073	-43.3621361107169	-20.3839416666667	-8.20514166666665	101.609026666667	18.922365	6.21191674814815	Sakaka	SaudiArabia	136	44.5849991	24.0230007	39
489	SAU	68201965	-3.79999061733215	-100	-2.49885666666667	-9.57562666666666	65.7595483333333	9.57562666666666	3.00214747037037	Al Hawiyah	SaudiArabia	120	44.5849991	24.0230007	39
490	SAU	68202116	-23.9508026868397	-85.5728415329995	-31.5933533333333	-27.3909466666667	131.909371666667	32.008925	14.625122062963	Qunfudhah	SaudiArabia	15	44.5849991	24.0230007	39
491	SAU	68201009	-39.9117281008818	-79.6720272954277	-25.8110183333333	-13.5155733333333	64.67026	16.9640133333333	2.67592410740741	Medina	SaudiArabia	534	44.5849991	24.0230007	39
492	SAU	68202401	-22.4659408880315	-100	-21.1446833333333	-33.2202375	94.1188416666667	33.2202375	15.9997801805556	Muhayil	SaudiArabia	160	44.5849991	24.0230007	39
493	SAU	68203019	-0.41072331185291	-64.7483613955969	-0.37997	-18.3804216666667	92.5124016666667	28.38747	7.65867058024691	Abu Arish	SaudiArabia	123	44.5849991	24.0230007	39
494	SAU	68203691	-24.4604471897477	-78.2843092441846	-23.2970133333333	-9.63368666666666	95.2436116666667	12.306025	2.21320591851852	Dammam	SaudiArabia	1198	44.5849991	24.0230007	39
495	SAU	68203174	-9.24955552714337	-26.4841835505035	-11.360445	-5.80935333333333	122.821523333333	21.93518	3.84112432962963	Hafar Al-Batin	SaudiArabia	169	44.5849991	24.0230007	39
496	SAU	68203225	17.0209369867382	-70.0362625469054	13.5908383333333	-12.0079483333333	79.8477683333333	17.14533	5.33896235925926	Najran	SaudiArabia	196	44.5849991	24.0230007	39
497	SAU	68203123	17.8383054791296	-100	11.45183	-12.13436	64.19797	12.13436	3.80281482962963	Dawadimi	SaudiArabia	66	44.5849991	24.0230007	39
498	SAU	68201124	-3.2248640032418	-33.3269815570545	-2.60976166666667	-4.71927333333333	80.926255	14.1605183333333	4.11251158148148	Arar	SaudiArabia	131	44.5849991	24.0230007	39
499	SAU	68201234	-16.9861817484685	-85.2378440733499	-10.7504666666667	-13.01458	63.2894833333333	15.2685466666667	1.8466058037037	Jeddah	SaudiArabia	1517	44.5849991	24.0230007	39
500	SAU	68201625	-29.7083691196789	-96.8662164120025	-24.1985683333333	-15.6728141666667	81.4537083333333	16.1798558333333	4.09665649537037	Mecca	SaudiArabia	835	44.5849991	24.0230007	39
501	SAU	68202535	-25.0574954464561	-100	-18.2029883333333	-10.4333266666667	72.6448833333333	10.4333266666667	2.5149084212963	Bisha	SaudiArabia	62	44.5849991	24.0230007	39
502	SAU	68201886	-69.2751086282165	-58.1118313760338	-52.90288	-8.74315166666666	76.3663616666667	15.04539	2.68946014814815	Hail	SaudiArabia	222	44.5849991	24.0230007	39
503	SAU	68202791	-22.1746727053439	-100	-21.4177716666667	-7.56737	96.5866416666667	7.56737	2.73231695555556	Khamis Mushait	SaudiArabia	474	44.5849991	24.0230007	39
504	SAU	68202667	-1.74395564610965	-0.116112486091951	-1.64982999999999	-0.0119749999999996	94.60275	10.313275	1.95835405925926	Unaizah	SaudiArabia	396	44.5849991	24.0230007	39
505	SAU	68203327	-6.08045053467472	-62.5824110959235	-6.14956833333332	-10.6906716666667	101.136721666667	17.08255	1.55538222222222	Riyadh	SaudiArabia	3239	44.5849991	24.0230007	39
506	SAU	68202601	-69.1162313771039	-63.1868272925789	-55.0179416666667	-8.36830333333335	79.6020566666667	13.2437466666667	2.27038025185185	Buraydah	SaudiArabia	368	44.5849991	24.0230007	39
507	SAU	68203421	-15.8516681739794	-37.4443755709513	-16.3815083333333	-3.89327333333332	103.342488333333	10.397485	3.79513942592593	Al-Kharj	SaudiArabia	328	44.5849991	24.0230007	39
508	SAU	68203468	4.87024219941843	31.9458240464967	3.57717333333333	2.02452666666667	73.4495983333333	6.33737499999999	2.5284421	Al Khafji	SaudiArabia	62	44.5849991	24.0230007	39
509	SAU	68201802	-12.8936265089879	-100	-9.68443166666667	-12.6118816666667	75.1102233333333	12.6118816666667	1.94194319259259	At Taif	SaudiArabia	450	44.5849991	24.0230007	39
510	SAU	68202851	-4.75421644314986	-11.1072187319103	-3.202905	-1.91189916666666	67.3697766666667	17.2131225	8.35166683333333	Sabya	SaudiArabia	100	44.5849991	24.0230007	39
511	SAU	68203647	-21.5780297133082	-70.0109413908954	-16.3944266666667	-11.4174566666667	75.9774033333333	16.3081033333333	2.20930427407407	Hofuf	SaudiArabia	804	44.5849991	24.0230007	39
512	SAU	68203516	-8.86034857257377	-33.6459443954809	-11.4839	-8.94903333333333	129.610025	26.5976583333333	5.71177265925926	Sharurah	SaudiArabia	33	44.5849991	24.0230007	39
513	TUR	79205414	-4.24287469577161	0	-1.32847666666667	-1.74465499999999	31.3107683333333	1.74465499999999	0.687187425925926	Diyarbakir	Turkey	338	35.1790009	39.0610008	116
514	TUR	79205558	-3.72574620016898	0	-0.955724999999997	-2.126525	25.6519083333333	2.126525	1.00110796666667	Siirt	Turkey	37	35.1790009	39.0610008	116
515	XNC	19600187	-16.1261609361326	0	-2.68706	-1.55555833333333	16.6627383333333	1.55555833333333	0.719613607407407	Nicosia	NorthernCyprus	131	33.2190018	35.0429993	1
516	YEM	88700350	19.6905684139618	-20.4507411270954	1.1205	-0.49175	5.69054166666667	2.40455833333333	0.795502777777778	Hodeidah	Yemen	99	48.3549995	15.8070002	21
517	YEM	88700501	39.3451745223382	85.0157994415319	1.25621666666667	2.22053333333333	3.19281	2.61190666666667	0.480793888888889	Abs	Yemen	15	48.3549995	15.8070002	21
518	YEM	88700780	37.8026847533209	17.8027012544391	0.673658333333333	0.356591666666667	1.78203833333333	2.00302	0.346717777777778	Hajja	Yemen	5	48.3549995	15.8070002	21
519	YEM	88700912	39.3577443866956	59.2407129674677	0.787801666666667	1.22779833333333	2.00164333333333	2.07255833333333	0.406114444444444	Amran	Yemen	26	48.3549995	15.8070002	21
520	YEM	88701036	31.2456722273988	-29.7439442062694	1.26196166666667	-1.75356166666667	4.03883666666667	5.895525	1.05213666666667	Sana'a	Yemen	500	48.3549995	15.8070002	21
521	YEM	88701362	31.0497558245392	-18.1322693370886	0.599143333333333	-0.602593333333334	1.92962333333333	3.32332	0.593377777777778	Ibb	Yemen	42	48.3549995	15.8070002	21
522	YEM	88701646	36.3708750831655	72.360382758802	0.967595	1.36500083333333	2.66035666666667	1.8863925	0.511350648148148	Dhamar	Yemen	55	48.3549995	15.8070002	21
523	YEM	88701984	-56.867803554208	-16.6268199920828	-5.77610166666667	-0.797333333333333	10.1570683333333	4.795465	1.30262422222222	Al Mansurah	Yemen	136	48.3549995	15.8070002	21
524	AFG	400001	-3.62988707663325	0	-0.110411666666666	-0.0278316666666669	3.04173833333333	0.366593333333333	0.145706	Herat	Afghanistan	139	65.2160034	33.6769981	13
525	AFG	400192	2.60340254512935	0	0.0569616666666666	-0.395691666666667	2.18797	0.395691666666667	0.164145044444444	Guzarah	Afghanistan	32	65.2160034	33.6769981	13
526	AFG	400354	-59.2303131958703	0	-0.136541666666667	-0.100283333333333	0.230526666666667	0.133906666666667	0.0520684027777778	Shindand	Afghanistan	12	65.2160034	33.6769981	13
527	AFG	400648	-6.9877127746977	0	-0.0382733333333334	-0.00368833333333346	0.547723333333333	0.100065	0.0489744703703704	Farah	Afghanistan	32	65.2160034	33.6769981	13
528	AFG	401650	-20.7708956468892	0	-0.464808333333333	-0.676778333333333	2.23778666666667	0.830241666666667	0.429735040740741	Samangan	Afghanistan	12	65.2160034	33.6769981	13
529	AFG	401740	-24.4647396832405	0	-1.43885166666667	1.019365	5.88132833333333	0.776706666666667	0.416046481481481	Kunduz	Afghanistan	87	65.2160034	33.6769981	13
530	AFG	402212	-22.3102652255043	0	-0.638666666666666	-0.233215	2.86265833333333	0.233215	0.348768781481481	Charikar	Afghanistan	26	65.2160034	33.6769981	13
531	AFG	402283	-16.8589467862849	0	-0.0731633333333334	0.0304766666666667	0.433973333333333	0.03105	0.0677717185185185	Ghazni	Afghanistan	15	65.2160034	33.6769981	13
532	AZE	3100512	42.4484097105973	0	5.61333666666667	-0.455333333333332	13.2239033333333	0.455333333333332	0.424142691358025	Mingachevir	Azerbaijan	67	47.3950005	40.4300003	6
533	AZE	3100921	6.04448742746614	0	0.263125	-0.231800833333333	4.35314	0.414010833333333	0.308976277777778	Shamakhi	Azerbaijan	34	47.3950005	40.4300003	6
534	BGR	10000927	0.531953751856248	0	0.0570399999999989	-0.0669525000000002	10.7227366666667	0.387515833333334	0.3736475	Varna	Bulgaria	383	25.2310009	42.7610016	6
535	DJI	26200045	-9.71958322827178	0	-1.842555	-0.283666666666665	18.95714	0.597026666666666	0.66777562962963	Djibouti	Djibouti	53	42.5159988	11.8999996	1
536	EGY	81802301	8.03321772386889	0	0.930646666666666	-0.52829	11.58498	0.52829	2.42321231851852	Al Kafr al Bahri	Egypt	13	29.8719997	26.4939995	77
537	EGY	81802370	-8.05502996806625	0	-0.29197	-0.172779999999999	3.62469166666667	0.224138333333333	0.290086755555556	Kafr Dinshawai	Egypt	47	29.8719997	26.4939995	77
538	EGY	81802230	-18.9272355863261	0	-1.850795	-1.3381	9.778475	1.3381	0.854159581481481	Geziret Nikla	Egypt	14	29.8719997	26.4939995	77
539	EGY	81802699	-16.7495655427016	0	-1.058115	0.457413333333333	6.31726833333333	0.415718333333333	0.416503407407407	Shamma	Egypt	48	29.8719997	26.4939995	77
540	EGY	81802636	-30.2702929572736	0	-3.00508333333333	0.375628333333333	9.9275	1.33537166666667	0.905258559259259	Qotur	Egypt	24	29.8719997	26.4939995	77
541	EGY	81803397	-10.6208577707899	0	-0.82637	-0.331780000000001	7.78063333333333	0.521496666666668	0.293369388888889	Shimm al Basal al Bahari	Egypt	149	29.8719997	26.4939995	77
542	EGY	81804423	-17.9115064243536	0	-2.00292166666667	-0.169534999999999	11.1823183333333	0.942666666666666	0.949766007407407	Maghagheh	Egypt	56	29.8719997	26.4939995	77
543	EGY	81804620	-14.1086820329273	0	-1.19583166666667	-0.593461666666667	8.47585666666667	0.829805	0.783561892592593	Nazlat Dahrut	Egypt	38	29.8719997	26.4939995	77
544	EGY	81800950	-5.8174356822763	0	-0.565713333333333	-0.0440466666666666	9.724445	0.344251666666667	0.606943355555556	Rosetta	Egypt	108	29.8719997	26.4939995	77
545	EGY	81801182	-14.0289779897756	0	-1.574085	-0.241688333333334	11.22024	1.03964833333333	0.783833455555556	Mutubis	Egypt	18	29.8719997	26.4939995	77
546	EGY	81801394	-7.17518891046028	0	-0.652561666666667	-0.160688333333333	9.09469666666667	0.896741666666667	0.681266714814815	Delingat	Egypt	38	29.8719997	26.4939995	77
547	EGY	81801493	-16.3606546017301	0	-0.472206666666667	-0.105035	2.88623333333333	0.759651666666667	0.288233337037037	Al Zayyatin al Qibliyah	Egypt	48	29.8719997	26.4939995	77
548	EGY	81801765	-12.4746664942697	0	-1.36358666666667	-1.21526666666667	10.9308466666667	1.21526666666667	0.759598996296296	Itay el-Barud	Egypt	69	29.8719997	26.4939995	77
549	EGY	81801850	-18.9626669276051	0	-1.6569	0.28732	8.737695	0.584534999999999	0.736079707407407	Shubra Khit	Egypt	27	29.8719997	26.4939995	77
550	EGY	81801930	-14.4695536079718	0	-0.798395	-0.64623	5.51775833333333	0.923121666666667	0.944449818518519	Ezbet Ahmad al Ballasi	Egypt	60	29.8719997	26.4939995	77
551	EGY	81805916	-21.109146451738	0	-3.22929833333333	-1.11325333333333	15.2981	1.11325333333333	1.26292615925926	Nazlet al Mughrebi	Egypt	73	29.8719997	26.4939995	77
552	EGY	81806013	-7.32896584042205	0	-0.995208333333334	-0.709993333333333	13.57911	1.25518333333333	0.724019711111111	Girga	Egypt	953	29.8719997	26.4939995	77
553	EGY	81806134	-0.955985331142185	0	-0.137771666666668	-1.24149333333333	14.4114833333333	1.24149333333333	2.17525632962963	Abu Manna Gharb	Egypt	61	29.8719997	26.4939995	77
554	EGY	81806195	-10.9638114217892	0	-2.55782833333333	1.17148333333334	23.3297366666667	1.17988	1.18618898518519	Isna	Egypt	62	29.8719997	26.4939995	77
555	EGY	81806229	-8.83912898300317	0	-1.60285833333333	0.685608333333333	18.1336683333333	1.37127333333333	1.05684399259259	Luxor	Egypt	736	29.8719997	26.4939995	77
556	EGY	81804710	-11.121697182196	0	-1.40138	-0.614120000000001	12.600415	1.229805	0.415531592592593	Mansoura	Egypt	2035	29.8719997	26.4939995	77
557	EGY	81804840	-14.5781365830994	0	-0.82102	-0.0324800000000001	5.63185833333333	0.471621666666667	0.65064917037037	Al Inab al Saghirah	Egypt	27	29.8719997	26.4939995	77
558	EGY	81804865	-10.2551014059703	0	-0.590653333333334	-0.0319950000000002	5.759605	0.30294	0.390170151851852	Minshat al Maghaliqah	Egypt	26	29.8719997	26.4939995	77
559	EGY	81805123	-5.82908053003359	0	-0.251741666666667	0.102741666666667	4.31872	0.274238333333333	0.380262274074074	Kafr al Hajj Shirbini	Egypt	47	29.8719997	26.4939995	77
560	EGY	81805613	-15.1415237762574	0	-3.39707833333333	-1.17371	22.4355116666667	1.17371	0.670502848148148	Damietta	Egypt	161	29.8719997	26.4939995	77
561	EGY	81805629	-3.21416164692016	0	-0.373794999999999	0.360236666666665	11.6296266666667	0.491986666666667	1.26878672222222	Beni Adi	Egypt	13	29.8719997	26.4939995	77
562	EGY	81805645	-12.77426288777	0	-1.12082	-0.116961666666666	8.77404833333333	0.766213333333333	0.373824733333333	An Nazlah	Egypt	676	29.8719997	26.4939995	77
563	EGY	81805794	-7.426818519885	0	-0.676363333333335	-0.361876666666666	9.10704	0.931986666666667	0.5737361	Al-Manzala	Egypt	218	29.8719997	26.4939995	77
564	EGY	81805856	-15.3732105971513	0	-0.925599999999999	-0.0120500000000003	6.02086333333333	0.660736666666667	0.549673625925926	Kafr al Hawi	Egypt	57	29.8719997	26.4939995	77
565	GEO	26800956	-3.73405144334849	0	-0.567475	-0.851824999999998	15.1973	0.851824999999998	0.957795	Rustavi	Georgia	17	43.5180016	42.1759987	5
566	GEO	26800401	-6.34581843761141	0	-0.285371666666666	-0.173025	4.49700333333333	0.173025	0.230215555555556	Zugdidi	Georgia	46	43.5180016	42.1759987	5
567	GEO	26800690	-7.55644347343204	0	-1.24281833333333	-0.676248333333334	16.4471333333333	0.676248333333334	0.412645555555555	Kutaisi	Georgia	55	43.5180016	42.1759987	5
568	GRC	30000406	-7.26153565582664	0	-0.674239999999999	-0.223115	9.28508833333333	0.325376666666665	0.450798259259259	Larissa	Greece	333	21.7660007	39.6660004	10
569	IND	35600079	-28.1035981376161	0	-0.655816666666666	-0.527815	2.33356833333333	0.527815	0.388094444444445	Nakhatrana	India	8	78.5	21	10
570	IND	35600258	-11.4273908637852	0	-0.754086666666667	-0.783373333333333	6.59894	0.783373333333333	0.266108888888889	Mithapur	India	28	78.5	21	10
571	IND	35600702	8.51419395621562	0	0.1953	-0.517	2.29381666666667	0.533183333333333	0.169936666666667	Mandvi	India	23	78.5	21	10
572	IND	35602309	-30.2144185357666	0	-0.397821666666667	0.143321666666667	1.31666166666667	0.680516666666667	0.298473888888889	Bhanvad	India	7	78.5	21	10
573	IND	35601775	-10.9288768697485	0	-0.411605	0.015385833333333	3.766215	0.182899166666667	0.319685925925926	Khambhaliya	India	19	78.5	21	10
574	IRN	36401083	10.2794183661045	0	1.40983833333333	-0.525650000000001	13.7151566666667	0.525650000000001	0.934886844444445	Ajab Shir	Iran	41	54.3009987	32.5649986	157
575	IRN	36400562	1.09967014199732	0	0.191624999999998	-0.593918333333333	17.42568	0.593918333333333	0.649687596296296	Marand	Iran	43	54.3009987	32.5649986	157
576	IRN	36403723	-13.1912330502861	0	-1.986355	0.646518333333333	15.058145	0.748836666666667	0.780697477777778	Toyserkan	Iran	27	54.3009987	32.5649986	157
577	IRN	36401941	0.165599194949005	0	0.0353283333333323	-0.952977499999999	21.3336383333333	0.952977499999999	1.11163121759259	Ahar	Iran	38	54.3009987	32.5649986	157
578	IRN	36402379	-10.2819413977397	0	-2.07962666666667	-1.1382025	20.2260116666667	1.1382025	2.77516347222222	Meshginshahr	Iran	25	54.3009987	32.5649986	157
579	IRN	36401197	-16.6266468178258	0	-1.76616666666667	-0.576611666666667	10.6225066666667	0.576611666666667	1.3651332962963	Sardasht	Iran	14	54.3009987	32.5649986	157
580	IRN	36400260	-9.14030813722172	0	-1.231375	-0.327224999999999	13.47192	0.593504999999999	0.831176805555556	Khoy	Iran	70	54.3009987	32.5649986	157
581	IRN	36405166	-5.85313188613665	0	-0.70912	0.874206666666668	12.1152233333333	0.44387	0.541632733333333	Lordegan	Iran	20	54.3009987	32.5649986	157
582	IRN	36401598	-8.77671202606483	0	-1.20678166666667	0.188665833333333	13.749815	0.686969166666668	0.465637925925926	Maragheh	Iran	80	54.3009987	32.5649986	157
583	IRN	36404364	-2.27203886032919	0	-0.626701666666666	-1.17411333333333	27.5832283333333	1.17411333333333	1.22355956666667	Shoushtar	Iran	94	54.3009987	32.5649986	157
584	IRN	36403841	-11.0843362953364	0	-2.06938166666666	0.621785000000001	18.6694233333333	1.13049166666666	1.08723254444444	Abhar	Iran	44	54.3009987	32.5649986	157
585	IRN	36404496	-5.69172000816765	0	-1.06805666666667	-1.35134833333333	18.765095	1.35134833333333	1.36327611111111	Nazarabad	Iran	33	54.3009987	32.5649986	157
586	IRN	36402447	24.488260690465	0	5.19869	2.01435666666666	21.229315	0.768478333333334	2.08491131851852	Javanrud	Iran	11	54.3009987	32.5649986	157
587	IRN	36404162	-21.7926782878083	0	-4.41792833333333	0.089875000000001	20.272535	1.29039	2.07430792962963	Susangerd	Iran	13	54.3009987	32.5649986	157
588	IRN	36404230	5.70255280692474	0	1.67384333333333	-0.514950000000001	29.3525266666667	0.926173333333335	1.25413910740741	Dorud	Iran	46	54.3009987	32.5649986	157
589	IRN	36402944	-5.0978637524648	0	-0.610698333333334	-0.448040000000001	11.979495	1.189595	0.778152251851852	Kamyaran	Iran	28	54.3009987	32.5649986	157
590	IRN	36405956	11.6095041956112	0	3.14750666666666	-1.07896166666667	27.111465	1.07896166666667	2.27919356296296	Dargaz	Iran	8	54.3009987	32.5649986	157
591	IRN	36404743	1.77732455990989	0	0.422744999999999	-0.383394999999998	23.78547	0.957274999999999	1.19559327407407	Khomein	Iran	32	54.3009987	32.5649986	157
592	IRN	36404928	0.271649467532965	0	0.0914116666666658	-0.562394999999999	33.6505966666667	1.27654833333333	1.54061191111111	Omidieh	Iran	29	54.3009987	32.5649986	157
593	IRN	36405812	-7.80228457290325	0	-1.65426833333333	2.00171666666667	21.2023583333333	0.954175000000003	0.824242588888889	Jahrom	Iran	71	54.3009987	32.5649986	157
594	IRN	36405203	0.450020413468109	0	0.0633066666666675	-0.585006666666667	14.06751	0.994396666666667	0.63219712345679	Qaem Shahr	Iran	183	54.3009987	32.5649986	157
595	IRN	36405274	0.642884999502621	0	0.102973333333333	-0.983323333333335	16.01738	1.29249333333333	0.477857845679012	Sari	Iran	306	54.3009987	32.5649986	157
596	IRN	36405359	-2.40312734360564	0	-0.276376666666666	1.37932416666667	11.5007083333333	1.1320175	0.664207944444445	Neka	Iran	54	54.3009987	32.5649986	157
597	IRN	36405393	-3.43710691406791	0	-0.647823333333335	2.88265333333333	18.847925	0.859071666666669	1.28734896296296	Behshahr	Iran	47	54.3009987	32.5649986	157
598	IRN	36406114	2.51068571299807	0	1.05106166666666	2.41207166666667	41.86353	1.46344833333333	1.21954668518519	Birjand	Iran	52	54.3009987	32.5649986	157
599	IRN	36406222	-10.7331321078492	0	-4.015525	7.482455	37.412425	1.41602	2.18881844074074	Zabol	Iran	64	54.3009987	32.5649986	157
600	IRN	36405650	-28.2086776671594	0	-5.272735	0.838535	18.69189	0.687674999999999	2.53942200740741	Azadshahr	Iran	19	54.3009987	32.5649986	157
601	IRN	36406138	11.1822872905674	0	4.11356	-1.13376833333334	36.7863916666667	1.13376833333334	1.67587392222222	Khaf	Iran	25	54.3009987	32.5649986	157
602	IRN	36405744	-3.23014463024021	0	-0.396391666666666	-1.06702666666667	12.2716383333333	1.26773833333333	0.60460632962963	Firuzabad	Iran	51	54.3009987	32.5649986	157
603	IRN	36405585	8.4458215267237	0	2.425175	4.39576833333333	28.714495	0.933086666666666	3.35298696296296	Aghghala	Iran	25	54.3009987	32.5649986	157
604	IRQ	36800968	11.0065258606353	0	1.37879666666667	0.739503333333333	12.5270833333333	1.12801333333333	1.19686786296296	Zawa	Iraq	20	43.7719994	33.0480003	63
605	IRQ	36802646	0.42515337722393	0	0.110466666666664	0.747841666666668	25.98278	0.986578333333334	1.91782077037037	Saab Al Bour	Iraq	29	43.7719994	33.0480003	63
606	IRQ	36800563	16.5017371274133	0	1.94976	0.0633033333333328	11.8154833333333	1.32756333333333	0.727436885185185	Zakho	Iraq	86	43.7719994	33.0480003	63
607	IRQ	36803954	10.8718092139656	0	1.96181	1.68278333333334	18.0449266666667	0.586039999999999	1.57814097037037	An Numaniyah	Iraq	26	43.7719994	33.0480003	63
608	IRQ	36804093	2.0652677977613	0	0.205158333333333	0.24282	9.93374	0.67754	0.850391081481481	Al Khidhr	Iraq	20	43.7719994	33.0480003	63
609	IRQ	36804163	-10.7584215931137	0	-2.79808166666666	1.43276166666667	26.0082916666667	1.11679666666667	2.68560284444444	Qalat Sukkar	Iraq	20	43.7719994	33.0480003	63
610	IRQ	36803917	-91.9434977996755	0	-1.83999166666667	0.367883333333334	2.00122	0.179896666666667	0.54529512962963	Tall Mundhir	Iraq	8	43.7719994	33.0480003	63
611	IRQ	36803406	8.43716559740022	0	1.14063166666667	1.92424333333333	13.5191333333333	0.826323333333333	0.947760274074074	Al Kifl	Iraq	16	43.7719994	33.0480003	63
612	IRQ	36804464	-6.33534828707291	0	-1.20355166666667	0.731471666666666	18.9974033333333	1.268625	1.37862994444444	Al Qurna	Iraq	103	43.7719994	33.0480003	63
613	IRQ	36803634	5.24030298439081	0	0.675025	0.418328333333333	12.8814116666667	0.44911	0.914278418518518	Al Madhatiyah	Iraq	110	43.7719994	33.0480003	63
614	IRQ	36804298	-3.55043070258755	0	-0.910896666666666	5.95195	25.6559483333333	0.873151666666667	2.54003591111111	Suq al Shyukh	Iraq	28	43.7719994	33.0480003	63
615	IRQ	36803804	16.8073020984336	0	4.6721	3.19730166666666	27.7980366666667	1.18101166666667	1.43183374444444	Al ‘Azīzīyah	Iraq	25	43.7719994	33.0480003	63
616	IRQ	36803724	46.2958446497882	0	9.49116666666667	2.741325	20.50112	1.154605	1.66244765925926	Ash Shamiya	Iraq	30	43.7719994	33.0480003	63
617	IRQ	36803501	1.6792347781765	0	0.621568333333336	1.72172999999999	37.014975	1.34569500000001	1.41146858148148	Kalar	Iraq	53	43.7719994	33.0480003	63
618	ISR	37601409	4.04944155197551	0	1.00378333333333	-0.295583333333331	24.7881916666667	0.948991666666664	0.82051892962963	Nazareth	Israel	293	34.8510017	31.0259991	9
619	JOR	40000707	-10.3441334151516	0	-3.08990333333334	-1.09215833333333	29.87107	1.09215833333333	2.01021259259259	Jerash	Jordan	67	36.3190002	30.7029991	8
620	JOR	40000422	-5.65575527413708	0	-1.50753666666667	-1.27535	26.6549133333333	1.27535	1.2978281962963	Al Salt	Jordan	61	36.3190002	30.7029991	8
621	KAZ	39801203	9.50854903980138	0	1.09192833333333	-0.0922000000000001	11.4836483333333	0.666751666666666	0.873961603703704	Ayteke Bi	Kazakhstan	18	67.3010025	48.1599998	6
622	LBN	42200274	-20.5221910892177	0	-2.23864166666667	-1.13844666666667	10.908395	1.42785166666667	0.5509569	Saida	Lebanon	150	35.8880005	33.9199982	7
623	LBN	42200978	0.318583713127587	0	0.0472950000000001	0.607215000000002	14.8453916666667	0.597943333333333	1.05834813333333	Baalbek	Lebanon	33	35.8880005	33.9199982	7
624	LBN	42200097	-19.4284022690913	0	-1.48542666666667	-0.836805	7.645645	0.836805	0.623787574074074	Tyre	Lebanon	62	35.8880005	33.9199982	7
625	LBN	42200576	-3.3887319799843	0	-0.33863	-0.839723333333334	9.99282333333333	0.839723333333334	0.37589157037037	Nabatieh	Lebanon	102	35.8880005	33.9199982	7
626	MKD	80700725	-3.37922552951277	0	-0.361968333333333	-0.703019166666667	10.7115766666667	0.703019166666667	0.631884736111111	Bitola	Macedonia	62	21.698	41.5999985	6
627	PAK	58602528	12.4314000996793	0	0.588649999999999	-0.722963333333333	4.73518666666667	0.722963333333333	0.494362132716049	Dadu	Pakistan	59	69.3860016	29.9669991	43
628	PAK	58602594	-14.6331036340772	0	-1.20941333333333	0.321813333333335	8.26491333333333	1.31787333333333	0.622648851851852	Jacobabad	Pakistan	54	69.3860016	29.9669991	43
629	PAK	58604271	-35.9256064480415	0	-1.17032333333333	-0.101305833333333	3.25763	0.101305833333333	0.525100199074074	Thatta	Pakistan	47	69.3860016	29.9669991	43
630	PAK	58604404	20.3296220606123	0	0.674956666666667	0.0790699999999998	3.320065	0.166715	0.303270574074074	Pano Aqil	Pakistan	36	69.3860016	29.9669991	43
631	PAK	58602109	7.59876653854068	0	0.0763083333333332	-0.169808333333333	1.00422	0.239188333333333	0.170534444444444	Khairpur Nathan Shah	Pakistan	34	69.3860016	29.9669991	43
632	PAK	58604749	-12.5796555317105	0	-0.816541666666667	0.16244	6.49097	0.57534	0.705489666666667	Shahdadpur	Pakistan	65	69.3860016	29.9669991	43
633	PAK	58603368	-30.2063289318238	0	-1.15484333333333	-0.193629166666667	3.82318333333333	0.193629166666667	0.365313856481481	Shikarpur	Pakistan	74	69.3860016	29.9669991	43
634	PAK	58604663	-51.7645713888081	0	-1.73575666666667	0.113651666666667	3.353175	0.243623333333333	0.560301162037037	Bindi	Pakistan	52	69.3860016	29.9669991	43
635	PAK	58604204	-28.3518852959959	0	-0.756946666666667	-1.05292833333333	2.66982833333333	1.05292833333333	0.512728333333333	Kandhkot	Pakistan	31	69.3860016	29.9669991	43
636	PAK	58605380	-44.0646422153779	0	-3.07955666666667	0.512511666666668	6.988725	0.383513333333333	0.732842625925926	Mirpur Khas	Pakistan	30	69.3860016	29.9669991	43
637	PAK	58605428	17.9027856366705	0	0.595873333333333	-0.22372	3.32838333333333	0.22372	0.339946444444444	Badin	Pakistan	10	69.3860016	29.9669991	43
638	PAK	58600135	-75.8374419515663	0	-1.46485833333333	0.700469166666667	1.93157666666667	0.582504166666667	0.432953148148148	Gwadar	Pakistan	30	69.3860016	29.9669991	43
639	PAK	58601708	-2.40482998531623	0	-0.234661666666668	1.22141	9.75793166666667	0.559458333333334	1.02113262962963	Hub	Pakistan	54	69.3860016	29.9669991	43
640	PAK	58604170	-9.97281480035035	0	-0.522635	-0.673653333333333	5.24059666666667	0.673653333333333	0.338052825925926	Nawabshah	Pakistan	61	69.3860016	29.9669991	43
641	PAK	58605802	-35.5026684609327	0	-0.619105	-0.320894999999999	1.74382666666667	0.330168333333333	0.180752222222222	Rana Khemraj	Pakistan	22	69.3860016	29.9669991	43
642	PAK	58605971	16.5784206154318	0	0.970275	-0.167575	5.85263833333333	0.352436666666667	0.299308888888889	Mithi	Pakistan	11	69.3860016	29.9669991	43
643	PAK	58603415	37.0854306559116	0	0.84703	-0.138173333333333	2.28399666666667	0.138173333333333	0.481851432098765	Thul	Pakistan	35	69.3860016	29.9669991	43
644	PAK	58603599	-15.1616524946503	0	-0.430785	-0.149981666666667	2.84128	0.149981666666667	0.441368037037037	Gambat	Pakistan	29	69.3860016	29.9669991	43
645	PAK	58603924	-5.94728152403676	0	-0.379545	-0.629601666666667	6.38182333333333	0.629601666666667	0.438944666666667	Sukkur	Pakistan	125	69.3860016	29.9669991	43
646	PAK	58604826	-8.04713120034599	0	-0.478831666666667	-0.976341666666667	5.95034	0.976341666666667	0.852833414814815	Tando Adam	Pakistan	28	69.3860016	29.9669991	43
647	PAK	58604934	3.78307466636115	0	0.0280683333333333	-0.553521666666667	0.741945	0.553521666666667	0.298122444444444	Sinijhoro	Pakistan	2	69.3860016	29.9669991	43
648	PAK	58605076	-37.4710861819445	0	-2.50416833333333	0.289718333333334	6.682935	0.567596666666667	0.613776022222222	Tando Allayhar	Pakistan	40	69.3860016	29.9669991	43
649	PSE	27501230	-1.16664181837163	0	-0.304526666666668	-0.820073333333331	26.1028416666667	1.00143166666667	0.89304882962963	Nablus	Palestina	91	35.2779999	32.0369987	6
650	ROU	64202399	10.9246615918477	0	0.960471666666666	0.125803333333334	8.791775	0.357521666666667	0.261760638888889	Iași	Romania	455	24.9689999	45.8440018	9
651	RUS	64305816	0.279182869205709	0	0.0725333333333325	0.982998333333335	25.9805816666667	0.938469999999999	0.637108956790123	Makhachkala	Russia	623	96.689003	61.987999	39
652	RUS	64305888	12.971966775614	0	1.817085	-0.386835833333334	14.0077833333333	0.8883025	0.762798425925926	Derbent	Russia	117	96.689003	61.987999	39
653	RUS	64304374	-2.84395943342718	0	-0.621578333333336	-1.45971833333333	21.85609	1.45971833333333	0.693996074074074	Sochi	Russia	236	96.689003	61.987999	39
654	RUS	64304069	1.20929980957236	0	0.075263333333333	0.0767866666666666	6.22371166666667	0.252351666666667	0.180110530864198	Kamensk-Shakhtinsky	Russia	110	96.689003	61.987999	39
655	RUS	64305096	9.87454522812576	0	0.614528333333333	-0.302	6.22335833333333	0.302	0.221414	Yessentuki	Russia	109	96.689003	61.987999	39
656	RUS	64305686	2.06281489028089	0	0.259170000000001	-0.460756666666667	12.5639	0.460756666666667	0.424221148148148	Astrakhan	Russia	1287	96.689003	61.987999	39
657	RUS	64305525	-6.48427243006969	0	-0.511095000000001	-0.355191666666666	7.88207166666667	0.355191666666666	0.828389574074074	Sunzha	Russia	89	96.689003	61.987999	39
658	RUS	64305733	15.5905604797176	0	1.38621	-0.463468333333334	8.89134166666667	0.463468333333334	0.567510413580247	Kizlyar	Russia	144	96.689003	61.987999	39
659	RUS	64305777	-4.50380531651136	0	-0.669488333333334	-0.841479166666667	14.8649483333333	0.841479166666667	0.594092990740741	Khasavyurt	Russia	362	96.689003	61.987999	39
660	SRB	68801443	-38.0203974423295	0	-2.84312666666667	-0.235281666666667	7.47789833333333	0.693133333333334	0.217206666666667	Kruševac	Serbia	108	20.8059998	44.0320015	11
661	SRB	68800890	5.85465420859887	0	0.780428333333333	-0.5609925	13.33005	0.5609925	0.619199703703704	Čačak	Serbia	143	20.8059998	44.0320015	11
662	SRB	68800621	16.7221621890692	0	2.01561	-0.820235833333333	12.053525	0.820235833333333	0.497956888888889	Zrenjanin	Serbia	115	20.8059998	44.0320015	11
663	SRB	68801629	2.41675313323261	0	0.279385	-0.2394175	11.560345	0.3610725	0.313024944444445	Leskovac	Serbia	102	20.8059998	44.0320015	11
664	SRB	68801130	8.45926718665265	0	1.760045	-1.34508666666667	20.8061166666667	1.34508666666667	1.1478634691358	Novi Pazar	Serbia	107	20.8059998	44.0320015	11
665	SYR	76002405	-29.233091476289	0	-1.63583166666667	-0.235068333333333	5.59582166666667	0.235068333333333	0.572909677777778	Qamishli	Syria	69	38.5060005	35.0130005	23
666	SYR	76002472	-11.525158134113	0	-0.0402066666666667	-0.0832383333333334	0.34886	0.123478333333333	0.0874982962962963	Al Qurayya	Syria	43	38.5060005	35.0130005	23
667	SYR	76002337	-38.2145213248761	0	-1.53601166666667	-0.438643333333334	4.019445	0.438643333333334	0.388790266666667	Al-Hasakah	Syria	82	38.5060005	35.0130005	23
668	SYR	76001540	-22.8522911431382	0	-0.54548	-0.128163333333333	2.38698166666667	0.128163333333333	0.401974007407407	As Safirah	Syria	31	38.5060005	35.0130005	23
669	SYR	76002538	68.1430098341797	0	1.05832	-0.401126666666667	1.55308666666667	0.43039	0.300671518518519	Abu Kamal	Syria	27	38.5060005	35.0130005	23
670	SYR	76000894	-0.346222569912673	0	-0.00947833333333348	-0.146995	2.73764166666667	0.207153333333333	0.241187474074074	Halfaya	Syria	44	38.5060005	35.0130005	23
671	SYR	76001018	-8.71715052190307	0	-0.666838333333334	-0.382655000000001	7.64972833333333	0.382655000000001	0.448377411111111	Damascus	Syria	1268	38.5060005	35.0130005	23
672	SYR	76001133	-4.54267250394455	0	-0.127783333333333	-0.266923333333333	2.812955	0.266923333333333	0.165791548148148	Aleppo	Syria	1036	38.5060005	35.0130005	23
673	SYR	76001243	-9.78343597908412	0	-0.554878333333333	-0.0202716666666674	5.67161	0.577511666666667	0.28902942962963	Hama	Syria	214	38.5060005	35.0130005	23
674	SYR	76000167	-6.10166010288985	0	-0.389165	-0.478666666666667	6.37801833333333	0.749198333333334	0.560953490740741	Latakia	Syria	265	38.5060005	35.0130005	23
675	SYR	76000482	4.56671744258839	0	0.183225	0.404711666666667	4.01218166666667	0.593606666666667	0.486152685185185	Baniyas	Syria	85	38.5060005	35.0130005	23
676	SYR	76001631	-13.2957180681092	0	-0.182035	-0.207688333333333	1.369125	0.506563333333333	0.139128307407407	Bza`a	Syria	73	38.5060005	35.0130005	23
677	SYR	76000762	-24.2320248072161	0	-0.108621666666667	0.0788716666666667	0.448256666666667	0.123521666666667	0.0700267777777778	Idlib	Syria	57	38.5060005	35.0130005	23
678	SYR	76001808	-1.75368278415799	0	-0.10457	0.01627	5.96288	0.52285	0.62816692962963	Manbij	Syria	50	38.5060005	35.0130005	23
679	SYR	76000625	-5.34743530385454	0	-0.288165	-0.44473	5.388845	0.457935	0.435169948148148	Tartus	Syria	114	38.5060005	35.0130005	23
680	SYR	76001721	12.6992791184562	0	0.669655	0.00502500000000028	5.27317333333333	0.287201666666666	0.408448785185185	As Suwayda	Syria	83	38.5060005	35.0130005	23
681	SYR	76001891	3.45812567173892	0	0.263031666666667	-0.349506666666668	7.60619166666667	0.813665	1.04082327037037	Kobani	Syria	14	38.5060005	35.0130005	23
682	SYR	76002121	40.1341230515007	0	1.47911166666667	-0.335268333333333	3.68542166666667	0.335268333333333	0.327648937037037	Ar Raqqah	Syria	143	38.5060005	35.0130005	23
683	TKM	79500630	7.97763460287966	0	0.492168333333333	-0.237970833333333	6.16935166666667	0.237970833333333	0.396911212962963	Konye-Urgench	Turkmenistan	58	59.3839989	39.1220016	10
684	TKM	79500767	-12.0597869530463	0	-0.462661666666667	-0.0879391666666667	3.8364	0.150939166666667	0.363828759259259	Gurbansoltan Eje	Turkmenistan	39	59.3839989	39.1220016	10
685	TUR	76005639	3.45686077125662	0	0.711008333333332	-0.826088333333335	20.568035	0.826088333333335	1.31801694444444	Cizre	Turkey	44	38.5060005	35.0130005	116
686	TUR	79203471	-0.38030927483907	0	-0.111655000000003	-0.84262333333333	29.359	1.02597333333333	0.698528048148148	Antalya	Turkey	664	35.1790009	39.0610008	116
687	TUR	79203740	-0.675317309750276	0	-0.208773333333333	0.72396333333333	30.91485	1.15803666666667	1.52909853703704	Alanya	Turkey	94	35.1790009	39.0610008	116
688	TUR	79204309	-8.35825405897507	0	-2.41735	-0.275679999999998	28.92171	0.890469999999997	1.3581784	Samsun	Turkey	265	35.1790009	39.0610008	116
689	TUR	79204442	-10.0074170774358	0	-1.24557333333333	1.84212666666667	12.4465016666667	0.538671666666668	1.16927202222222	Günyurdu	Turkey	19	35.1790009	39.0610008	116
690	TUR	79204638	3.65084831469505	0	1.09933833333333	-0.313508333333335	30.11186	1.04944833333333	1.05125942592593	Ceyhan	Turkey	51	35.1790009	39.0610008	116
691	TUR	79204668	-2.97066257636041	0	-0.208261666666666	1.39676916666667	7.01061333333333	0.2203175	0.781972527777778	Yumurtalık	Turkey	16	35.1790009	39.0610008	116
692	TUR	79204805	1.57256281612571	0	0.408825	-0.0181400000000007	25.9973716666667	1.00861833333333	0.88346932962963	Osmaniye	Turkey	95	35.1790009	39.0610008	116
693	TUR	79204830	1.74330369907666	0	0.290620000000001	-0.149906666666666	16.6706466666667	0.559959999999999	0.535314592592593	Samandağ	Turkey	69	35.1790009	39.0610008	116
694	TUR	79205246	-0.134796207455974	0	-0.0251616666666656	-0.724820000000001	18.66645	0.724820000000001	0.794464844444444	Kahta	Turkey	32	35.1790009	39.0610008	116
695	TUR	79205263	-2.56716534971599	0	-0.593531666666667	2.32397166666666	23.1201183333333	0.702360000000002	1.60534020740741	Suruç	Turkey	13	35.1790009	39.0610008	116
696	TUR	79205314	4.79467330113154	0	1.31465666666667	-0.852128333333333	27.4191083333333	0.852128333333333	0.647646725925926	Şanlıurfa	Turkey	279	35.1790009	39.0610008	116
697	TUR	79205331	-5.38418828694896	0	-0.842046666666665	-0.379625000000003	15.63925	1.341225	1.32922637777778	Akçakale	Turkey	27	35.1790009	39.0610008	116
698	TUR	79205348	-1.1065484152633	0	-0.122293333333333	-0.845956666666667	11.0517833333333	1.01892333333333	0.519940555555556	Rize	Turkey	107	35.1790009	39.0610008	116
699	TUR	79205365	-2.98312381435408	0	-0.915599999999998	-1.08474166666667	30.6926583333333	1.08474166666667	1.12685934444444	Siverek	Turkey	41	35.1790009	39.0610008	116
700	TUR	79205478	14.5496772666434	0	4.88466833333333	-1.03926	33.5723483333333	1.03926	1.40135254074074	Kızıltepe	Turkey	58	35.1790009	39.0610008	116
701	TUR	79205494	-1.83035694638357	0	-0.408963333333336	-0.996795000000001	22.343365	0.996795000000001	0.652367688888889	Batman	Turkey	196	35.1790009	39.0610008	116
702	TUR	79205671	3.80709872272713	0	0.717684999999999	-0.134441666666669	18.8512316666667	1.01676	1.37372351111111	Silopi	Turkey	46	35.1790009	39.0610008	116
703	TUR	79202341	14.0617002004494	0	3.82673	-1.17798	27.21385	1.45618	1.46965885925926	Gemlik	Turkey	107	35.1790009	39.0610008	116
704	TUR	79201250	0.140242794437023	0	0.0227033333333324	0.815813333333333	16.1885916666667	0.659694999999999	0.659916398148148	Silivri	Turkey	179	35.1790009	39.0610008	116
705	TUR	79201975	-12.5057918460577	0	-3.02963666666666	2.0496675	24.2258683333333	0.863464166666667	1.15444233796296	Ödemiş	Turkey	34	35.1790009	39.0610008	116
706	TUR	79202542	1.74540230748303	0	0.53646333333333	2.21018666666667	30.7357983333333	1.226665	1.3096622654321	İnegöl	Turkey	122	35.1790009	39.0610008	116
707	TUR	79202734	-3.52513346486429	0	-1.15520333333333	-1.36891166666667	32.770485	1.36891166666667	0.897695777777778	Denizli	Turkey	399	35.1790009	39.0610008	116
708	TUR	79202476	4.79491021911601	0	0.991003333333332	-0.634884999999997	20.6678183333333	0.634884999999997	0.947717231481481	Yalova	Turkey	133	35.1790009	39.0610008	116
709	TUR	79202856	-2.27942629844215	0	-0.482811666666667	-1.06905333333333	21.18128	1.06905333333333	0.621482118518518	Fethiye	Turkey	110	35.1790009	39.0610008	116
710	UKR	80402054	-11.9322881139466	0	-0.340236666666667	-0.0458041666666669	2.851395	0.172309166666667	0.134200796296296	Berdychiv	Ukraine	130	31.3880005	49.0159988	43
711	UKR	80404542	8.96896480558822	0	0.189045	-0.0747041666666666	2.10776833333333	0.0747041666666666	0.145594074074074	Sievierodonetsk	Ukraine	243	31.3880005	49.0159988	43
712	UKR	80403565	-16.8693175879597	0	-0.863486666666667	-0.235644999999999	5.11868166666667	0.278013333333333	0.542659796296296	Nikopol	Ukraine	189	31.3880005	49.0159988	43
713	UZB	86001820	3.75896937475262	0	0.197696666666666	0.240670000000001	5.25933166666667	0.263548333333333	0.280090418518518	Qarshi	Uzbekistan	348	63.1699982	41.75	21
714	UZB	86001981	10.0346440534433	0	0.638291666666666	-0.00956333333333381	6.36088	0.195383333333334	0.152690407407407	Samarkand	Uzbekistan	634	63.1699982	41.75	21
715	UZB	86002131	-42.0932308807214	0	-1.50245333333333	-0.112146666666667	3.56934666666667	0.112146666666667	0.163155822222222	Shahrisabz	Uzbekistan	194	63.1699982	41.75	21
716	UZB	86002414	10.4548662535707	0	0.63921	0.222825833333333	6.113995	0.401929166666667	0.267181740740741	Sirdaryo	Uzbekistan	35	63.1699982	41.75	21
717	UZB	86002971	-1.99720190960929	0	-0.125671666666667	0.189625	6.29238666666667	0.496538333333334	0.338201422222222	Denov	Uzbekistan	134	63.1699982	41.75	21
718	UZB	86001147	3.47354778163993	0	0.0508316666666666	-0.120488333333333	1.46339333333333	0.120488333333333	0.069900537037037	Hazorasp	Uzbekistan	89	63.1699982	41.75	21
719	UZB	86001552	8.08461779576707	0	0.316386666666667	0.528798333333333	3.91344	0.187861666666667	0.443684525925926	Koson	Uzbekistan	57	63.1699982	41.75	21
720	UZB	86000346	-3.00245403176471	0	-0.179871666666667	0.243098333333334	5.99082166666667	0.25358	0.355730634259259	Nukus	Uzbekistan	135	63.1699982	41.75	21
721	UZB	86000776	-3.58271045935296	0	-0.0629833333333332	-0.0818416666666669	1.75798	0.0826116666666667	0.0727538703703704	Beruniy	Uzbekistan	70	63.1699982	41.75	21
722	UZB	86000183	-19.8924928425941	0	-0.243998333333333	-0.1001825	1.226585	0.1001825	0.151215481481482	Khujayli	Uzbekistan	33	63.1699982	41.75	21
723	XKO	68800500	3.13126920792224	0	0.15278	-0.1766475	4.87917166666667	0.1766475	0.100892925925926	Prizren	Kosovo	263	20.8059998	44.0320015	7
724	YEM	88700644	-15.6439917670734	0	-0.182163333333333	1.39095916666667	1.16443	0.703760833333333	0.434320925925926	Sa'dah	Yemen	40	48.3549995	15.8070002	21
725	YEM	88701150	35.5677699382151	0	0.367661666666667	0.421088333333333	1.03369333333333	0.358568333333333	0.103655555555556	Ta'izz	Yemen	199	48.3549995	15.8070002	21
726	YEM	88701555	-13.9704979376007	0	-0.0644650000000001	-0.0307349999999998	0.461436666666667	0.563598333333333	0.127966111111111	Al Milhi	Yemen	6	48.3549995	15.8070002	21
727	YEM	88701736	13.7449016983717	0	0.115028333333333	-0.742228333333333	0.83688	1.22314833333333	0.233940555555556	Yarim	Yemen	18	48.3549995	15.8070002	21
728	YEM	88701905	-2.43834978864965	0	-0.021305	-0.189945	0.873746666666667	0.926948333333333	0.238463888888889	Rada'a	Yemen	14	48.3549995	15.8070002	21
729	YEM	88702208	44.6862262724611	0	0.573388333333333	0.431161666666667	1.28314333333333	0.362145	0.182036111111111	Al Beidha	Yemen	10	48.3549995	15.8070002	21
730	YEM	88702680	-9.61890762268833	0	-0.686428333333334	1.54117833333333	7.13624	0.664031666666667	1.71317992592593	Al Juwaibiyat	Yemen	28	48.3549995	15.8070002	21
731	YEM	88702742	-23.6829542233485	0	-2.96329333333333	6.11829333333334	12.5123466666667	0.742959999999998	1.93522206481481	Shihr	Yemen	17	48.3549995	15.8070002	21
732	ARE	78400004	-23.3965639291212	0	-10.41112	-8.298345	44.4985	12.311045	6.69690945555555	Madinat Zayed	UnitedArabEmirates	71	54.1629982	23.5489998	6
733	ARE	78400651	-8.75529866574879	0	-2.32741666666667	-1.55567166666666	26.58295	3.98112166666666	3.51207698888889	Ras Al Khaimah	UnitedArabEmirates	242	54.1629982	23.5489998	6
734	AZE	3100009	-10.7047198039755	0	-2.45078333333333	0.770625000000003	22.8944183333333	3.47875666666666	2.6228090037037	Nakhchivan	Azerbaijan	56	47.3950005	40.4300003	6
735	CYP	19600226	-7.87702714069752	0	-2.003995	-2.43139833333333	25.4410066666667	2.43139833333333	2.01283275185185	Nicosia	Cyprus	208	33.2190018	35.0429993	3
736	EGY	81804290	-8.35619554099556	0	-0.920304999999999	-0.821258333333335	11.013445	1.57151333333333	0.920917237037037	Nazlet Abu Haseiba	Egypt	42	29.8719997	26.4939995	77
737	EGY	81800050	-11.947709246226	0	-3.34310166666667	-0.778089999999999	27.98111	2.09513	2.22985824444444	Marsa Matruh‎	Egypt	90	29.8719997	26.4939995	77
738	EGY	81800541	-16.14433710436	0	-1.86277666666667	-0.524368333333333	11.5382666666667	1.65540166666667	1.19527503333333	Abu Huminus	Egypt	79	29.8719997	26.4939995	77
739	EGY	81801677	0.932437091552369	0	0.419465000000002	0.311169999999994	44.9858766666667	2.52425333333333	1.59368210740741	Sadat City	Egypt	53	29.8719997	26.4939995	77
740	EGY	81805868	-6.93880826693732	0	-1.162895	-0.654755	16.75929	1.782615	1.15099632592593	Dayr Abu Maqrufah	Egypt	18	29.8719997	26.4939995	77
741	EGY	81805880	-6.93860297767801	0	-1.66445833333333	-2.243455	23.9883783333333	2.243455	1.77422227037037	Abu Tig	Egypt	37	29.8719997	26.4939995	77
742	EGY	81805892	-8.78229131014044	0	-1.74397833333333	0.11947	19.8578966666667	1.64303333333334	1.2471777037037	الغنايم	Egypt	40	29.8719997	26.4939995	77
743	EGY	81805952	-13.2664513240635	0	-5.30320333333333	-0.85109666666667	39.9745433333333	2.02855333333333	1.26102774074074	Port Said	Egypt	119	29.8719997	26.4939995	77
744	EGY	81806207	-21.7622169413725	0	-9.08627833333333	1.83329333333333	41.75254	2.84656666666667	3.79647737037037	Qena	Egypt	56	29.8719997	26.4939995	77
745	EGY	81806295	-16.5734315273477	0	-3.310425	1.441325	19.9742883333333	1.77728666666667	1.17692814814815	Ezbet al Sibil Qiblli	Egypt	32	29.8719997	26.4939995	77
746	EGY	81804651	-22.0850282814295	0	-3.56494833333333	-1.57692833333333	16.1419233333333	1.57692833333333	1.2313497037037	Ihnasya al Madinah	Egypt	20	29.8719997	26.4939995	77
747	EGY	81804681	-21.4565733796202	0	-3.36448833333333	-1.58471833333333	15.680455	1.58471833333333	1.33111829259259	Bilqas	Egypt	27	29.8719997	26.4939995	77
748	EGY	81804738	-8.17794982822242	0	-0.846426666666668	-1.50820833333333	10.3501083333333	1.50820833333333	0.872618811111111	Fashn	Egypt	66	29.8719997	26.4939995	77
749	IRN	36402166	-11.005494736535	0	-2.137445	-0.0612433333333335	19.4216166666667	2.03292666666667	1.71875894444444	Marivan	Iran	26	54.3009987	32.5649986	157
750	IRN	36404331	6.90486268244168	0	4.27353666666666	-5.74010499999999	61.8916966666667	5.74010499999999	9.84970716296296	Abadan	Iran	175	54.3009987	32.5649986	157
751	IRN	36404463	-4.07877308018722	0	-1.27528	-0.928820000000005	31.266265	3.201255	2.94511321111111	Shadegan	Iran	28	54.3009987	32.5649986	157
752	IRN	36404795	3.52239459245275	0	1.56767499999999	-2.117265	44.505945	2.117265	1.95366348888889	Bandar-e Mahshahr	Iran	65	54.3009987	32.5649986	157
753	IRN	36404903	3.87692268028839	0	0.972441666666668	-2.25855833333333	25.0828233333333	2.25855833333333	1.3737063	Izeh	Iran	27	54.3009987	32.5649986	157
754	IRN	36405070	8.59676786201428	0	2.65130166666667	-0.503301666666662	30.84068	1.60552166666666	1.72364856666667	Kashan	Iran	222	54.3009987	32.5649986	157
755	IRN	36405308	17.1718453704901	0	6.59587666666667	-2.04912833333334	38.410995	2.04912833333334	2.04247135185185	Dogonbadan	Iran	50	54.3009987	32.5649986	157
756	IRN	36406199	-5.89356329213695	0	-1.44126	0.344210000000002	24.454815	1.949025	2.33348274074074	Taybad	Iran	19	54.3009987	32.5649986	157
757	IRN	36405457	2.04465169419339	0	0.522206666666666	-0.145006666666664	25.5401283333333	2.15037833333333	1.53424471851852	Ab Pakhsh	Iran	19	54.3009987	32.5649986	157
758	IRN	36405489	1.40251079259923	0	0.678496666666668	-1.64540833333333	48.3772866666667	1.64540833333333	2.4175796	Semnan	Iran	52	54.3009987	32.5649986	157
759	IRN	36406255	16.7685999952156	0	4.87178666666667	-1.55563666666666	29.0530316666667	3.239055	2.66508151851852	Khash	Iran	28	54.3009987	32.5649986	157
760	IRN	36405759	8.05892865675789	0	3.90147833333333	-0.840279999999993	48.4118733333333	2.10330666666666	2.98179188518519	Ardakan	Iran	115	54.3009987	32.5649986	157
761	IRN	36405601	1.42910970831589	0	0.295711666666666	0.677597499999999	20.69202	1.5093325	2.93472023148148	Aliabad-e Katul	Iran	25	54.3009987	32.5649986	157
762	IRN	36405699	-31.0698679358812	0	-5.59048833333333	-1.6632525	17.99328	1.6632525	3.11500594444444	Gilan Tappeh	Iran	23	54.3009987	32.5649986	157
763	IRN	36406211	4.47142172648501	0	2.14886333333333	2.00577000000001	48.05772	1.56341	1.06927891111111	Zahedan	Iran	159	54.3009987	32.5649986	157
764	IRN	36405553	1.23901730385855	0	0.383151666666667	0.0209633333333343	30.923835	1.59415166666667	1.51163710493827	Gorgan	Iran	139	54.3009987	32.5649986	157
765	IRN	36405714	-11.3078040067798	0	-5.54985833333333	-1.445365	49.079895	5.55122	3.33800975925926	Kangan Seaport	Iran	28	54.3009987	32.5649986	157
766	IRN	36405521	-15.7043522017835	0	-3.00643333333333	-2.52306666666667	19.14395	4.19001666666666	2.67837383024691	Bandar-e Torkaman	Iran	25	54.3009987	32.5649986	157
767	IRN	36405729	3.39604924764136	0	0.806406666666668	-0.126433333333335	23.745435	1.58344833333333	1.09238866666667	Marvdasht	Iran	50	54.3009987	32.5649986	157
768	IRQ	36803989	-2.05283954648712	0	-0.454306666666668	2.84784666666666	22.1306466666667	1.81755666666667	2.09674095185185	Al-Rumaitha	Iraq	30	43.7719994	33.0480003	63
769	IRQ	36802514	9.71351390810685	0	2.45056333333333	5.23933166666667	25.2283916666667	1.88772666666667	1.57395905185185	Chamchamal	Iraq	41	43.7719994	33.0480003	63
770	IRQ	36802709	2.71561715530801	0	1.29827333333333	2.46421833333334	47.8076716666667	1.87521	1.59095635185185	Baghdad	Iraq	2252	43.7719994	33.0480003	63
771	IRQ	36802311	19.707975931462	0	9.10132	9.75417166666666	46.1808966666667	1.80008166666667	2.80997707777778	Samarra	Iraq	82	43.7719994	33.0480003	63
772	IRQ	36804129	7.98590117624135	0	1.82516666666667	2.04423	22.8548616666667	2.48360833333333	1.5384368	Al Hai	Iraq	29	43.7719994	33.0480003	63
773	IRQ	36804197	-16.1534058152721	0	-4.09920833333333	-3.22276166666667	25.3767433333333	3.44526833333333	2.64844699259259	Al-Rifa'i	Iraq	30	43.7719994	33.0480003	63
774	IRQ	36804265	5.31056387920746	0	2.047595	7.106265	38.5570166666667	2.51326833333334	2.24903892592593	Nasiriyah	Iraq	171	43.7719994	33.0480003	63
775	IRQ	36802241	6.77787579427066	0	1.172995	1.84780833333333	17.3062333333333	1.78180833333333	1.32443633333333	Soran	Iraq	40	43.7719994	33.0480003	63
776	IRQ	36804365	-10.8938224094236	0	-4.06648833333333	13.6734983333333	37.3283883333333	2.63591333333333	4.58104607037037	Al Majar al Kabir	Iraq	15	43.7719994	33.0480003	63
777	IRQ	36802831	7.46753059350118	0	3.60093	6.48507	48.2211616666667	2.81336833333333	2.50144511481481	Karbala	Iraq	329	43.7719994	33.0480003	63
778	IRQ	36802890	7.05323938897808	0	2.68640666666667	3.37471166666667	38.0875583333333	1.62038	1.79469304814815	At Tarimiyah	Iraq	137	43.7719994	33.0480003	63
779	IRQ	36804332	13.9850041132672	0	10.70482	5.41023000000001	76.54499	2.96742999999999	4.86504343703704	Amarah	Iraq	185	43.7719994	33.0480003	63
780	IRQ	36803547	6.73526110430352	0	2.70731666666666	2.140075	40.196165	3.25786	3.12944953333333	As Suwayrah	Iraq	18	43.7719994	33.0480003	63
781	IRQ	36803880	10.4947760568343	0	6.45268	3.95045666666667	61.484685	3.18170833333333	6.74753679259259	Halabja	Iraq	21	43.7719994	33.0480003	63
782	JOR	40001087	-4.88757107933139	0	-1.989405	-2.60143666666667	40.7033466666667	2.60143666666667	2.11894498888889	Al Mafraq	Jordan	50	36.3190002	30.7029991	8
783	JOR	37600088	-26.5077513988894	0	-15.0720666666667	-4.362325	56.8590916666667	4.362325	2.90428894814815	Aqaba	Jordan	67	34.8510017	31.0259991	8
784	LBY	43401605	-13.0458485160809	0	-4.28672666666667	-0.98344333333333	32.8589333333333	4.18841	2.54266446296296	Bayda	Libya	75	18.0230007	27.0440006	6
785	LBY	43401695	-6.66230759536605	0	-1.31899	-1.48335833333333	19.797795	3.07356333333333	2.77490097037037	Derna	Libya	64	18.0230007	27.0440006	6
786	LBY	43401315	4.36181650224018	0	2.122985	-0.32181833333334	48.6720383333333	2.31478000000001	1.74580445185185	Benghazi	Libya	548	18.0230007	27.0440006	6
787	OMN	51200455	-0.451713838860099	0	-0.264314999999996	-5.96119166666666	58.513815	10.9307766666667	9.1460606962963	Al Ain	Oman	29	57.4070015	21.6560001	8
788	OMN	51200134	7.33028875931295	0	8.60033666666666	-7.77179166666667	117.326028333333	7.77179166666667	6.81539594907407	Salalah	Oman	162	57.4070015	21.6560001	8
789	OMN	51200870	7.28844168396056	0	2.39492666666667	-3.73988833333333	32.8592416666667	3.73988833333333	2.74237004074074	Nizwa	Oman	84	57.4070015	21.6560001	8
790	PAK	58604984	32.4206688294976	0	1.80978333333333	-1.66631166666667	5.58219	1.75487166666667	1.11232039506173	Tando Muhammad Khan	Pakistan	17	69.3860016	29.9669991	43
791	PSE	37600466	-7.38632519154105	0	-2.65995333333333	0.078753333333335	36.0118633333333	2.47308333333334	1.5747266962963	Tulkarm	Palestina	66	34.8510017	31.0259991	6
792	PSE	37601335	0.694090283430619	0	0.259811666666664	-0.475760000000001	37.43197	1.80214	1.14382271851852	Jerusalem	Palestina	478	34.8510017	31.0259991	6
793	SAU	68200752	-41.9226079833283	0	-42.2225516666667	-1.34913833333334	100.71547	7.68221833333334	5.71561157777778	Dawmat al Jandal	SaudiArabia	26	44.5849991	24.0230007	39
794	SAU	68202190	-11.8213969956223	0	-11.5398633333333	-8.41365833333334	97.61844	13.6848683333333	10.2159314037037	Rafha	SaudiArabia	30	44.5849991	24.0230007	39
795	SAU	68202263	-42.1540069490486	0	-22.3400316666667	-8.28148333333333	52.9962233333333	11.04441	8.00149318888889	Al Makhwah	SaudiArabia	26	44.5849991	24.0230007	39
796	SAU	68202469	-17.3729821811086	0	-13.6008916666667	-5.80856166666666	78.287605	8.41965666666667	7.58200565925926	البدائع	SaudiArabia	53	44.5849991	24.0230007	39
797	SAU	68202333	-2.80641502471268	0	-2.18668833333334	-3.90853166666668	77.9174966666667	6.41093500000001	4.76330554074074	Afif	SaudiArabia	26	44.5849991	24.0230007	39
798	SAU	68202963	-8.98531520809697	0	-9.90484166666666	13.8735966666666	110.233658333333	5.18474500000001	10.2469550694444	Damad	SaudiArabia	9	44.5849991	24.0230007	39
799	SAU	68202729	-25.9086513117719	0	-29.9780683333333	-9.71187583333334	115.706788333333	9.71187583333334	5.97727725	Abha	SaudiArabia	114	44.5849991	24.0230007	39
800	SAU	68203561	-24.8924722084126	0	-32.0651783333333	-12.8838616666667	128.81476	12.8838616666667	29.3648460518519	Al Jubayl Industrial City	SaudiArabia	388	44.5849991	24.0230007	39
801	TKM	79500172	5.79944886366748	0	1.87100833333334	-3.24194	32.26183	3.24194	6.65491338888889	Turkmenbashy	Turkmenistan	43	59.3839989	39.1220016	10
802	TKM	79501138	-6.01122282368934	0	-7.93478166666668	-5.03263000000001	131.99946	5.03263000000001	6.37290484814815	Ashgabat	Turkmenistan	382	59.3839989	39.1220016	10
803	TUR	79200490	-9.52329057829091	0	-2.16719333333333	-0.215489999999999	22.75677	2.26847	1.82645728518519	Tekirdağ	Turkey	135	35.1790009	39.0610008	116
804	TUR	79201025	3.41300326392953	0	1.42603666666666	-1.54960333333333	41.7824583333333	1.54960333333333	1.91155237407407	Manisa	Turkey	124	35.1790009	39.0610008	116
805	TUR	79204754	0.33337769402567	0	0.121453333333328	-1.5250675	36.4311516666667	2.14646583333333	1.7593440787037	Sivas	Turkey	109	35.1790009	39.0610008	116
806	TUR	79205173	1.88605402999829	0	0.528905000000002	0.588158333333331	28.04294	1.54180166666667	1.26637064444444	Nizip	Turkey	36	35.1790009	39.0610008	116
807	TUR	79205398	7.2627323422099	0	3.05596833333333	0.062375000000003	42.0773916666667	1.70593333333333	2.78716598888889	Viranşehir	Turkey	33	35.1790009	39.0610008	116
808	TUR	79202199	0.298947754848226	0	0.106406666666665	-0.368806666666668	35.5937333333333	1.55297333333333	1.41654708518519	Bursa	Turkey	776	35.1790009	39.0610008	116
809	TUR	79201140	3.23231951252474	0	0.810435000000002	-1.76834666666667	25.0728616666667	1.76834666666667	1.33392151851852	Bandırma	Turkey	85	35.1790009	39.0610008	116
810	YEM	88702417	4.39064974445373	0	1.31397833333333	-2.918645	29.92674	3.949655	3.82881559259259	Seiyun	Yemen	27	48.3549995	15.8070002	21
